# Supplementary material for: Comparison of transcriptional profiles of Treponema pallidum during experimental infection of rabbits and in vitro culture: Highly similar, yet different
Source: PLoS Pathog. 2021 Sep 27;17(9):e1009949. doi: 10.1371/journal.ppat.1009949 (PMC8525777; doi:10.1371/journal.ppat.1009949)
Supplement: S2 Table — Average normalized RNA-seq counts, log2-fold difference values (combined rabbit/in vitro), and adjusted p-values (combined rabbit vs. in vitro) obtained for T. pallidum subsp. pallidum Nichols during in vitro culture and rabbit infection. T. pallidum ORF numbers, gene IDs, and coordinates are from NCBI RefSeq entry NC_021490. ORF numbers in blue indicate genes with significantly higher transcript levels in infected rabbits, while ORF numbers in orange indicate genes with significantly higher transcript levels in vitro. * Functional roles based on Gene Ontology (GO) terms (QuickGO). Unless otherwise indicated, functional categories based on [26]. (XLSX) [file ppat.1009949.s002.xlsx]

## Sheet: Sheet1
Table S2. Average normalized RNA-seq counts, log2 fold difference values (combined rabbit/in vitro), and adjusted p-values (combined rabbit vs. in vitro) obtained for T. pallidum subsp. pallidum Nichols during in vitro culture and rabbit infection. T. pallidum ORF numbers, gene IDs, and coordinates are from NCBI RefSeq entry NC_021490. ORF numbers in blue indicate genes with significantly higher …
							Average normalized counts
T. pallidum	Gene ID	Functional	5’ end	3’ end	Log2	Adj.	In vitro	In vitro	In vitro	In vitro	In vitro	In vitro	Rabbit	Rabbit
ORF number		category			Fold difference	p-value	Set 1A	Set 1B	Set 1C	Set 2A	Set 2B	Set 2C	1	2
TPANIC_0001	dnaA	DNA metabolism; DNA replication, recombination, repair	4	1398	1.09	2.81e-13	260	306	343	258	282	319	657	599
TPANIC_RS05160	hypothetical protein	Hypothetical protein*	1457	1687	-0.01	0.987	6	10	15	4	11	6	5	14
TPANIC_0002	dnaN	DNA metabolism; DNA replication, recombination, repair	1641	2756	0.78	0.000269	419	434	276	421	391	299	728	549
TPANIC_0003	recF	DNA metabolism; DNA replication, recombination, repair	2701	3834	0.5	0.0247	938	1271	847	974	981	979	1788	1030
TPANIC_0004	DUF721 domain-containing prot.	Hypothetical protein*	3827	4264	-0.48	0.149	65	39	77	52	50	59	37	46
TPANIC_0005	gyrA	DNA metabolism; DNA replication, recombination, repair	4391	6832	0.31	0.0318	2389	2428	2075	2175	2009	1968	3006	2391
TPANIC_RS00030	hypothetical protein	Hypothetical protein*	6814	7074	0.61	9.49e-05	406	465	557	533	476	411	735	717
TPANIC_0011	tprB	Other categories; Unknown	10397	12379	-0.22	0.0451	843	932	858	806	873	854	755	716
TPANIC_0013	DUF3798 domain-containing prot.	Hypothetical protein*	12546	13778	0	0.996	223	199	251	180	191	243	205	227
TPANIC_0015	pheT	Translation; Amino acyl tRNA synthetases	13969	15783	0.73	9.16e-06	574	622	687	617	531	628	1189	833
TPANIC_0016	lon1	Translation; Degradation of proteins, peptides, glycopeptides	15746	18319	0.54	8.75e-06	1002	943	1036	844	942	971	1297	1496
TPANIC_0017	hypothetical protein	Hypothetical protein*	18407	19354	1.16	3.54e-13	957	996	714	950	875	727	2078	1817
TPANIC_0018	greA	Transcription; Transcription factors	19371	22052	0.73	1.69e-16	2476	2280	2203	2314	2242	2240	3761	3861
TPANIC_0020	VWA domain-containing prot.	Other categories; Unknown	22052	24175	0.79	4.99e-09	922	746	873	774	878	723	1331	1504
TPANIC_RS05165	ffs	Ribosome binding*	24248	24342	0.31	0.426	19	33	29	37	32	25	37	35
TPANIC_t0001	tRNA-Ser	tRNA*	24344	24431	0.42	0.81	3	0	1	1	5	0	1	4
TPANIC_t0002	tRNA-Ser	tRNA*	24488	24576	0.63	0.156	16	10	21	29	24	19	29	33
TPANIC_t0003	tRNA-Arg	tRNA*	24634	24707	0.15	0.935	0	6	3	0	5	0	2	3
TPANIC_t0004	tRNA-Ser	tRNA*	24739	24825	-1.43	0.353	0	4	10	1	3	4	2	0
TPANIC_t0005	tRNA-Ser	tRNA*	24866	24950	1.54	4.04e-10	62	54	54	63	63	68	136	219
TPANIC_0021	hypothetical protein	Hypothetical protein*	25113	25379	0.56	0.165	30	28	62	37	23	35	51	56
TPANIC_0022	hypothetical protein	Hypothetical protein*	25457	27502	-0.28	0.212	323	296	508	417	369	405	340	294
TPANIC_0023	Na-dependent transporter	Transport and binding proteins; Unknown substrate	27563	28894	0.43	0.00184	560	438	525	556	510	474	711	665
TPANIC_0024	TrkA family K uptake prot.	Nucleotide binding, protein kinase activity*	29074	29784	0.27	0.037	578	620	554	657	580	660	767	697
TPANIC_0025	insulinase family prot.	Hypothetical protein*	29863	32934	0.64	2.16e-05	4434	5968	4724	4711	5426	5147	8817	6971
TPANIC_0026	fliG1	Cell envelope; Surface structures	32963	33985	1	8.64e-19	725	785	676	704	811	785	1529	1448
TPANIC_0027	HlyC/ CorC family transp.	Cellular processes; Toxin production and resistance	34058	35434	-1.17	0.000711	158	147	256	179	183	241	124	45
TPANIC_0028	HlyC/ CorC family transp.	Cellular processes; Toxin production and resistance	35448	36809	-1.08	0.000699	121	88	190	100	108	145	71	46
TPANIC_0029	murA	Cell envelope; Biosynthesis of murein sacculus and peptidoglycan	36917	38194	-0.62	0.0052	152	147	203	162	133	164	118	87
TPANIC_0030	groEL	Cellular processes; Chaperones	38313	39947	0.51	2.42e-05	3310	2883	2731	2925	2859	2572	3923	4297
TPANIC_0031	hypothetical protein	Hypothetical protein*	40011	40289	0.02	0.937	185	221	185	223	220	204	220	193
TPANIC_0032	16S rRNA (uracil(1498)-N(3))-methyltransferase	rRNA processing, methyltransferase activity*	40286	41086	-0.36	0.0352	797	1153	864	961	1003	1028	695	819
TPANIC_0033	DUF1361 domain-containing prot.	Hypothetical protein*	41083	41751	-0.5	0.000864	305	320	276	289	328	312	230	198
TPANIC_0034	znuA	Transport and binding proteins; Unknown substrate	41795	42925	-0.37	0.115	150	187	237	172	159	233	146	148
TPANIC_0035	znuC	Transport and binding proteins; Unknown substrate	42943	43659	-0.99	3.49e-10	277	292	309	290	230	269	141	139
TPANIC_0036	znuB	Transport and binding proteins; Unknown substrate	43659	44459	-0.53	0.00814	231	211	312	311	302	290	179	204
TPANIC_0037	ldhA	Energy metabolism; Aerobic	44568	45563	0.39	0.0972	2214	1944	1728	1824	1926	1630	1670	3267
TPANIC_0038	pfoR	Purines, pyrimidines, nucleosides, nucleotides; Regulatory functions	45660	46712	-0.58	7.24e-11	1621	1625	1676	1677	1685	1753	1106	1138
TPANIC_0039	hypothetical protein	Hypothetical protein*	46740	46919	0.11	0.754	31	28	44	36	43	38	40	38
TPANIC_RS00200	chemotaxis prot.	Hypothetical protein*	46946	49390	0.18	0.0697	1027	1006	1030	1038	1068	1066	1173	1176
TPANIC_0042	LysM peptidoglycan-binding domain-containing prot.	Hypothetical protein*	49511	50443	0.75	3.33e-06	557	518	393	428	462	472	726	867
TPANIC_0043	lytic transglycosylase domain-containing prot.	Cell envelope; Biosynthesis of murein sacculus and peptidoglycan	50424	52556	0.05	0.697	1439	1477	1266	1400	1563	1409	1515	1433
TPANIC_0044	gidA	DNA metabolism; DNA replication, recombination, repair	52596	54488	-0.2	0.112	1881	1861	1623	1669	1607	1556	1423	1533
TPANIC_0045	add	Purines, pyrimidines, nucleosides, nucleotides; Salvage of nucleosides, nucleotides	54544	55443	-0.9	2.57e-05	183	139	236	179	180	175	98	97
TPANIC_RS05170	hypothetical protein	Hypothetical protein*	55474	55743	0.39	0.132	298	483	250	322	437	295	437	473
TPANIC_0046	stage 0 sporulation family prot.	DNA binding*	55805	56506	-0.54	0.0263	148	108	154	132	107	101	93	77
TPANIC_0047	YaaR family prot.	Hypothetical protein*	56524	57045	-0.32	0.0356	452	507	431	509	560	531	421	373
TPANIC_0048	polymer-forming cytoskel. prot.	Cell membrane*	57051	57482	0.43	0.000246	686	691	635	735	748	642	916	937
TPANIC_RS00240	M23 family metallopeptidase	Translation; Degradation of proteins, peptides, glycopeptides*	57504	58595	0.97	2.36e-06	6814	5164	4103	5140	5423	4481	8171	12191
TPANIC_0050	phosphor-ribosyltransferase	phosphor-ribosyltransferase activity*	58826	59434	0.6	0.0222	750	492	411	389	427	391	638	808
TPANIC_0051	prfA	Translation; Translation factors	59585	60640	0.65	6.94e-10	724	687	780	772	717	788	1174	1165
TPANIC_0052	hemK	Biosyn of cofactors/prosthetic groups/carriers; Heme and porphyrin	60640	61656	-0.34	0.0443	296	351	352	318	328	288	284	219
TPANIC_0053	nrdB	Purines, pyrimidines, nucleosides, nucleotides; 2'-Deoxyribonucleotide metabolism	61745	62800	0.81	2.7e-12	1221	1135	1062	1153	1052	1123	2151	1795
TPANIC_0054	spoU1	RNA binding, methyltransferase activity*	62971	63930	0.38	0.0188	367	345	422	361	334	445	532	455
TPANIC_0055	oadG	Ion transport across membrane*	64137	64373	0.64	0.348	249	65	71	135	93	77	164	196
TPANIC_0056	oadA	Transport and binding proteins; Cations	64370	66151	-0.52	0.00024	4230	4950	4458	4639	4872	4826	3759	2738
TPANIC_0057	oadB	Transport and binding proteins; Cations	66163	67572	0.36	0.00239	700	740	767	677	675	788	946	909
TPANIC_0058	dnaB	DNA metabolism; DNA replication, recombination, repair	67647	68963	-0.38	0.0125	577	724	767	751	756	805	576	544
TPANIC_0059	hypothetical protein	Hypothetical protein*	68947	69174	-0.32	0.588	13	11	17	12	17	10	9	14
TPANIC_0060	rplI	Translation; Ribosomal proteins: synthesis and modification	69180	69650	0.45	0.121	124	100	86	99	124	66	111	163
TPANIC_0061	rpsR	Translation; Ribosomal protein synthesis and modification	69756	70055	0.79	0.00173	5382	4011	2968	3574	3758	2629	5261	7595
TPANIC_0062	ssb1	DNA metabolism; DNA replication, recombination, repair	70172	70702	0.94	0.00121	1514	814	666	856	768	679	1432	1969
TPANIC_0063	rpsF	Translation; Ribosomal proteins: synthesis and modification	70711	70992	0.48	0.0116	631	650	627	742	804	836	1185	808
TPANIC_0064	hypothetical protein	Hypothetical protein*	71134	71709	-1.51	1.98e-20	351	371	334	406	356	337	142	105
TPANIC_0065	rsmD	rRNA base methylation*	71765	72310	-1.09	1.07e-05	110	94	129	80	90	100	48	46
TPANIC_0066	hypothetical protein	Hypothetical protein*	72355	72669	-0.26	0.4	62	53	65	55	72	67	62	39
TPANIC_RS00325	tetratricopeptide repeat prot.	Hypothetical protein*	72657	73838	-0.75	2.28e-06	425	430	503	394	391	400	277	224
TPANIC_0068	rlmN	rRNA base methylation*	74019	75041	-0.18	0.279	307	315	369	311	391	362	284	320
TPANIC_RS00335	hypothetical protein	Hypothetical protein*	75097	75480	0.01	0.958	196	156	180	186	154	187	178	178
TPANIC_0070	hypothetical protein	Hypothetical protein*	75477	75863	0.33	0.227	103	115	105	59	114	88	117	129
TPANIC_0071	clpB	Translation; Degradation of proteins, peptides, glycopeptides	75914	78550	1.01	1.42e-23	2964	2678	2647	2756	2668	2434	5266	5605
TPANIC_0072	glutaredoxin	Cellular response to oxidative stress, glutathione metabolic process*	78754	79026	0.87	8.48e-08	251	225	227	220	215	170	383	420
TPANIC_0073	HDOD domain-containing prot.	Hypothetical protein*	79096	80637	0.84	4.54e-09	3754	4311	3199	3756	4597	3720	6934	7013
TPANIC_RS05180	hypothetical protein	Hypothetical protein*	80568	80762	-1.76	8.09e-09	109	173	162	170	157	149	62	25
TPANIC_0074	ugpB	Transport and binding proteins; Carbohydrates, organic alcohols, acids	80942	82351	-0.17	0.347	372	431	445	373	441	317	369	333
TPANIC_0075	ugpA	Transport and binding proteins; Carbohydrates, organic alcohols, acids	82470	83360	-0.03	0.886	223	171	254	220	177	198	220	184
TPANIC_0076	ugpE	Transport and binding proteins; Carbohydrates, organic alcohols, acids	83400	84230	-0.52	0.0357	148	125	197	144	114	120	95	104
TPANIC_0077	capD	Cell envelope; Biosynthesis of surface polysaccharides, lipopolysaccharides	84263	85879	-0.64	0.00421	220	184	304	210	183	255	145	146
TPANIC_0078	egT/DnrJ/EryC1/StrS aminotransferase family prot.	Cell envelope; Biosynthesis of surface polysaccharides, lipopolysaccharides	85884	87122	-0.35	0.0489	175	182	181	183	201	217	139	161
TPANIC_0079	coxL	Metal binding*	87050	89272	-0.12	0.511	373	400	533	414	464	488	405	414
TPANIC_0080	coxS	Cellular processes; Central intermediary metabolism	89269	89736	0.43	0.184	88	48	81	61	49	79	77	108
TPANIC_0081	coxM	Metal binding*	89743	90591	0.1	0.638	163	189	202	192	163	218	185	219
TPANIC_RS00400	sigma-54-dependent Fis family transcriptional regulator	Hypothetical protein*	90638	92224	0.19	0.0534	2127	2133	2009	2020	2167	2200	2300	2531
TPANIC_0082	fhlA	Transcription; Transcription factors	92139	92441	-0.47	0.0299	483	806	631	529	691	796	478	467
TPANIC_RS00405	hypothetical protein	Hypothetical protein*	92387	94369	0.13	0.181	1443	1341	1400	1444	1380	1478	1543	1561
TPANIC_0084	hypothetical protein	Hypothetical protein*	94449	94682	-0.28	0.392	482	280	190	315	339	242	260	249
TPANIC_0085	ptsN-I	Purines, pyrimidines, nucleosides, nucleotides; Regulatory functions	94796	95242	0.43	0.00319	389	301	360	366	334	309	468	461
TPANIC_0086	PilZ domain-containing prot.	Hypothetical protein*	95323	96267	-0.42	0.00898	653	538	622	708	549	624	512	402
TPANIC_0087	DUF192 domain-containing prot.	Hypothetical protein*	96270	96833	-0.1	0.638	834	874	633	667	881	739	629	818
TPANIC_0088	hypothetical protein	Hypothetical protein*	96793	97407	-0.23	0.229	212	253	218	237	246	174	189	191
TPANIC_0089	cyclic nucleotide binding domain-containing prot.	Purines, pyrimidines, nucleosides, nucleotides; Regulatory functions	97437	98672	-0.14	0.338	1458	1742	1338	1579	1708	1530	1448	1382
TPANIC_0090	murB	Cell envelope; Biosynthesis of murein sacculus and peptidoglycan	98755	99819	-0.23	0.044	835	869	875	950	913	926	788	737
TPANIC_0091	cysS	Translation; Amino acyl tRNA synthetases	100001	101563	0.49	6.14e-06	711	753	679	683	743	695	1043	950
TPANIC_0092	rpoE	Transcription; DNA-dependent RNA polymerase	101634	102122	-0.15	0.398	342	317	279	277	279	277	293	234
TPANIC_0093	anti-sigma factor	Response to redox state*	102106	102753	-0.3	0.147	114	125	135	114	143	117	104	97
TPANIC_0094	pta	Energy metabolism; Fermentation	102891	103901	0.44	0.000738	1104	963	1087	1122	1117	989	1300	1586
TPANIC_0095	tetratricopeptide repeat prot.	Hypothetical protein*	103901	105847	0.12	0.416	536	546	600	468	517	542	546	623
TPANIC_0096	dksA	Other categories; Unknown	105921	106283	0.42	0.00385	506	524	469	544	582	453	632	741
TPANIC_0097	infA	Translation; Translation factors	106453	106671	0.48	0.184	347	166	136	199	211	192	197	388
TPANIC_0098	dnaJ1	Cellular processes; Chaperones	106724	107380	0.38	0.0159	2441	3309	2698	2850	3192	3419	4071	3685
TPANIC_0099	pyrH	Purines, pyrimidines, nucleosides, nucleotides; Nucleotide and nucleoside interconversions	107384	108139	1.2	2.44e-08	1093	830	645	750	757	618	1533	2063
TPANIC_0100	TlpA family prot. disulfide reductase	Energy metabolism; Electron transport	108334	108936	-0.97	6.59e-07	620	532	429	512	488	377	229	276
TPANIC_0101	ccdA	Energy metabolism; Electron transport	108929	109723	-0.66	0.00257	130	154	182	175	189	202	121	94
TPANIC_0102	rep	DNA metabolism; DNA replication, recombination, repair	109761	111734	-0.38	0.00214	1070	1306	1173	1081	1171	1052	857	895
TPANIC_0103	recQ	DNA metabolism; DNA replication, recombination, repair	111799	113622	-0.64	0.00742	258	290	368	235	287	303	232	136
TPANIC_0104	ushA	Purines, pyrimidines, nucleosides, nucleotides; Nucleotide and nucleoside interconversions	113869	115650	0.43	0.000859	723	581	703	652	598	628	857	898
TPANIC_0105	polA	DNA metabolism; DNA replication, recombination, repair	115817	118810	-0.42	0.0234	536	743	878	664	664	706	508	537
TPANIC_0106	betT	Transport and binding proteins; Amino acids, peptides, amines	118842	120374	-0.59	6.01e-06	2309	3060	2702	2536	2882	2835	1841	1783
TPANIC_0107	phosphotransferase	Cell envelope; Biosynthesis of surface polysaccharides, lipopolysaccharides	120355	122166	-0.41	0.0083	1477	1674	1551	1533	1972	1708	1383	1104
TPANIC_0108	pfk	Energy metabolism; Glycolysis/gluconeogenesis	122286	123671	0.35	0.00218	2651	2732	3030	3038	2583	2987	3517	3697
TPANIC_0109	spoU2	Translation; Ribosomal proteins: synthesis and modification	123773	124651	0.35	0.0505	369	434	411	359	391	421	416	603
TPANIC_t0006	tRNA-Gln	tRNA*	124911	124981	-0.81	0.395	3	11	7	4	8	10	6	1
TPANIC_t0007	tRNA-Glu	tRNA*	124991	125062	0.13	0.982	0	0	0	0	0	0	0	0
TPANIC_t0008	tRNA-Glu	tRNA*	125099	125170	-1.62	0.752	0	0	1	0	0	0	0	0
TPANIC_0110	DUF5312 domain-containing prot.	Hypothetical protein*	125192	126925	-0.31	0.00847	2360	2343	2008	2467	2364	2133	1860	1816
TPANIC_0111	rpoN	Transcription; DNA-dependent RNA polymerase	126922	128412	-0.58	8.04e-05	385	425	486	422	369	431	273	290
TPANIC_0112	pepC	Translation; Degradation of proteins, peptides, glycopeptides	128409	129761	0.6	9.68e-05	475	394	478	436	362	405	592	706
TPANIC_0113	hflK	Translation; Degradation of proteins, peptides, glycopeptides	129903	130889	0.5	6.01e-06	698	623	638	651	679	595	929	908
TPANIC_0114	hflC	Translation; Degradation of proteins, peptides, glycopeptides	130894	131889	0.46	0.000378	850	737	789	692	893	759	1069	1100
TPANIC_0115	thiD	Biosyn of cofactors/prosthetic groups/carriers; Thiamine	131914	132723	0.28	0.0115	1675	1651	1473	1669	1589	1486	1851	2007
TPANIC_0116	uvrB	DNA metabolism; DNA replication, recombination, repair	132874	134880	-0.42	0.0305	351	282	410	317	264	319	252	233
TPANIC_0117	tprC	Other categories; Unknown	134912	136708	-0.37	0.00027	1778	1804	1598	1794	1845	1825	1375	1372
TPANIC_0118	hypothetical protein	Hypothetical protein*	136788	138053	0.22	0.23	1214	1154	936	1064	1212	1022	1054	1520
TPANIC_0119	metI	Transport and binding proteins; Amino acids, peptides, amines	138151	138810	-0.32	0.21	110	129	153	124	98	95	103	86
TPANIC_0120	metN	Transport and binding proteins; Amino acids, peptides, amines	138810	139619	0.35	0.0135	799	1054	854	848	936	999	1189	1142
TPANIC_0121	kamA	Metal binding*	139755	140816	-0.43	0.00471	1204	1033	1084	1112	1062	1012	676	940
TPANIC_0122	pckG	Energy metabolism; Glycolysis/gluconeogenesis	141036	142892	0.91	5.51e-14	7432	6859	5605	6757	6818	6202	12363	12565
TPANIC_0123	hypothetical protein	Hypothetical protein*	143139	145568	-0.47	6.28e-05	850	995	1002	890	957	885	687	650
TPANIC_0124	ychF	Response to DNA damage*	145582	146688	-0.19	0.302	431	549	553	571	424	513	481	406
TPANIC_0125	xthA	DNA metabolism; Degradation of DNA	146765	147559	-0.22	0.243	209	247	266	215	211	259	190	217
TPANIC_0126	ompW	Cell membrane*	147623	148294	1.47	2.28e-33	339	380	305	334	336	366	964	931
TPANIC_RS00640	hypothetical protein	Hypothetical protein*	148348	148839	-1.36	3.77e-06	73	84	92	59	90	55	31	27
TPANIC_RS05190	hypothetical protein	Cellular component; Cell membrane*	149381	149815	-1.75	0.00123	22	35	64	25	29	48	6	17
TPANIC_RS00645	hypothetical protein	Cellular component; Cell membrane*	148821	149144	-1.2	1.22e-05	62	58	60	63	53	67	28	24
TPANIC_0127	DUF2715 domain-containing prot.	Hypothetical protein*	149809	150477	0.68	0.00114	88	99	127	100	133	111	168	184
TPANIC_0128	hypothetical protein	Hypothetical protein*	150686	151033	-0.53	0.057	55	77	69	92	82	63	53	47
TPANIC_0129	hypothetical protein	Hypothetical protein*	151096	151494	-0.38	0.121	73	89	83	96	101	79	72	59
TPANIC_0130	hypothetical protein	Hypothetical protein*	151823	152242	-1.18	2.7e-13	1201	1604	1240	1243	1546	1421	680	534
TPANIC_0131	tprD	Other categories; Unknown	152314	154110	-0.36	5.47e-05	1994	2012	1893	2036	2062	2058	1532	1591
TPANIC_0133	hypothetical protein	Hypothetical protein*	154350	155582	0.16	0.175	870	793	859	852	856	908	908	1008
TPANIC_0134	hypothetical protein	Hypothetical protein*	155579	156709	-0.03	0.867	2641	2016	2165	2374	2160	2120	1895	2507
TPANIC_RS05205	hypothetical protein	Hypothetical protein*	156672	157304	1.22	1.17e-14	213	211	236	227	243	232	453	610
TPANIC_t0009	tRNA-Val	tRNA*	157747	157822	1.44	4.22e-14	70	70	71	69	89	69	207	187
TPANIC_0136	hypothetical protein	Hypothetical protein*	157943	159430	1.03	9.4e-12	3287	3383	2413	2759	3248	2784	5632	6574
TPANIC_RS05210	hypothetical protein	Hypothetical protein*	159546	159737	0.27	0.381	67	48	94	96	66	79	94	86
TPANIC_0138	hypothetical protein	Hypothetical protein*	159684	160421	-0.54	1.5e-06	1911	2269	2042	2169	2283	2209	1540	1411
TPANIC_0139	TrkA family K uptake prot.	Ion transport across membrane*	160429	161121	-0.47	0.000488	904	921	988	1013	910	937	768	586
TPANIC_0140	ntpJ	Transport and binding proteins; Cations	161161	162888	-1.42	8.49e-18	542	428	562	623	540	633	199	215
TPANIC_0141	ada	DNA metabolism; DNA replication, recombination, repair	163060	163593	-0.57	0.0052	253	255	383	275	290	334	216	186
TPANIC_0142	ABC transport. ATP binding prot.	Transport and binding proteins; Other	163544	164206	-0.25	0.215	204	179	202	158	191	173	135	179
TPANIC_0143	Fe ABC transport. permease	Transport and binding proteins; Other	164199	165980	-0.08	0.635	515	576	613	581	522	600	615	451
TPANIC_0144	tbpA	Transport and binding proteins; Other	165938	166945	0.85	6.5e-15	1647	1953	1643	1749	1929	1758	3242	3171
TPANIC_0145	fadD1	Fatty acid and phospholipid metabolism; Degradation	167019	169025	0.7	9.63e-08	1288	1366	1025	1228	1192	1148	1860	2078
TPANIC_t0010	tRNA-Leu	tRNA*	169100	169181	-1.33	1.98e-25	689	640	561	633	629	657	241	268
TPANIC_RS05215	chromate transporter	Transport and binding proteins; Other*	169156	169845	0.2	0.387	211	201	246	204	255	196	305	193
TPANIC_RS00750	chromate transporter	Transport and binding proteins; Other*	169842	170420	0.5	0.00237	152	152	168	178	172	153	241	215
TPANIC_0147	DUF1926 domain-containing prot.	Energy metabolism; Sugars	170430	172289	0.07	0.669	1611	2379	2024	1978	2003	2104	2164	2073
TPANIC_0148	hypothetical protein	Hypothetical protein*	172286	172864	0.33	0.118	149	137	109	150	139	141	192	149
TPANIC_0149	hypothetical protein	Hypothetical protein*	172858	173451	0.55	5.55e-05	241	227	235	228	253	217	348	336
TPANIC_0150	hypothetical protein	Hypothetical protein*	173444	173929	0.16	0.682	66	38	91	96	87	50	73	87
TPANIC_0151	rnfD	Other categories; Other	173895	174914	0.32	0.0207	730	804	597	723	717	710	868	912
TPANIC_0152	rnfC	Other categories; Other	174901	176385	0.27	0.0109	4502	5135	4879	4870	5338	5321	6179	5914
TPANIC_0153	divergent PAP2 family prot.	Hypothetical protein*	176521	177012	0.88	4.09e-12	2025	2186	1849	2134	2190	1902	3355	4182
TPANIC_0154	rluA1	RNA binding, psuedouridine synthesis*	177060	178274	0.49	0.0069	1002	1240	849	1069	1197	846	1356	1552
TPANIC_0155	M23 family metalloprotease	Hypothetical protein*	178280	179395	-0.31	0.039	362	304	371	366	324	339	268	292
TPANIC_0156	acyl-CoA thioesterase	Acyl-CoA metabolic process*	179436	179840	-1.16	6.01e-07	131	163	149	123	122	98	57	61
TPANIC_0157	plsC	Ion transport across membrane*	179837	180739	-0.67	6.21e-05	266	256	313	265	337	323	179	189
TPANIC_0158	pyrimidine 5’ nucleotidease	DNA binding*	180736	181422	-0.46	0.0296	248	237	247	270	319	231	223	149
TPANIC_0159	hypothetical protein	Hypothetical protein*	181426	182454	0.18	0.374	1324	1573	1279	1451	1697	1531	2034	1305
TPANIC_0160	proS	Translation; Amino acyl tRNA synthetases	182570	184423	0.96	5.45e-05	2052	2675	1324	1848	2512	1647	4040	3781
TPANIC_0162	ruvB	DNA metabolism; DNA replication, recombination, repair	184535	185587	-1.18	1.05e-14	2652	2663	1919	2543	2853	2492	1171	1044
TPANIC_0163	troA	Transport and binding proteins; Cations	185763	186689	1.7	1.04e-12	364	519	359	303	372	306	885	1535
TPANIC_RS05220	hypothetical protein	Hypothetical protein*	186670	186885	1.4	0.466	0	1	2	0	2	0	2	2
TPANIC_0164	troB	Transport and binding proteins; Cations	186837	187637	0.51	0.0174	292	246	352	369	227	308	468	380
TPANIC_0165	troC	Transport and binding proteins; Cations	187609	188505	-0.17	0.498	86	90	123	92	93	108	85	93
TPANIC_0166	troD	Transport and binding proteins; Cations	188509	189612	0.59	0.000611	493	364	442	417	324	434	597	646
TPANIC_0167	troR	Purines, pyrimidines, nucleosides, nucleotides; Regulatory functions	189622	190083	0.56	0.0107	70	79	94	71	78	87	125	109
TPANIC_0168	gpmA	Energy metabolism; Glycolysis/gluconeogenesis	190163	190918	-0.38	0.0356	202	174	202	182	183	237	148	155
TPANIC_t0011	tRNA-Met	tRNA*	191044	191116	1.04	0.00145	69	78	38	53	56	47	87	148
TPANIC_0170	pfs	Purines, pyrimidines, nucleosides, nucleotides; Salvage of nucleosides, nucleotides	191237	192046	-0.17	0.442	347	362	377	404	348	388	410	244
TPANIC_0171	tpp15	Cell envelope; Lipoproteins	192146	192574	0.48	0.0298	1803	1387	932	1526	1418	1172	1972	1869
TPANIC_0172	diguanylate cyclase	Metabolic process, metal ion binding*	192564	193943	-0.41	2.52e-05	2306	2137	2094	2263	2067	2063	1650	1588
TPANIC_0174	motility assoc. factor glycosyltransferase family prot.	Hypothetical protein*	193936	195456	-0.21	0.119	487	509	554	564	578	559	458	483
TPANIC_RS00885	DUF115 domain-containing prot.	Hypothetical protein*	195453	196865	-0.53	0.00329	2088	2846	2474	2141	2638	2652	2012	1418
TPANIC_0178	hypothetical protein	Hypothetical protein*	196856	197782	0.18	0.252	443	542	418	462	517	499	555	526
TPANIC_0179	hypothetical protein	Hypothetical protein*	197782	199665	0.46	0.0122	7375	6364	4857	6423	6540	5633	7228	9781
TPANIC_0181	divlC	Membrane component*	199758	200201	0.14	0.569	97	112	92	84	85	87	95	111
TPANIC_0182	sua5	Translation regulation, ATP binding*	200182	200820	0.4	0.0336	421	541	396	464	469	395	497	686
TPANIC_0183	hypothetical protein	Hypothetical protein*	200823	201668	0.16	0.466	435	416	393	397	459	372	344	585
TPANIC_0184	smpB	Other categories; Unknown	201673	202137	-0.07	0.78	206	184	176	179	212	125	186	156
TPANIC_0185	lepB1	Cellular processes; Protein and peptide secretion	202225	202932	0.27	0.0588	588	643	638	672	676	602	847	676
TPANIC_0186	hemN	Biosyn of cofactors/prosthetic groups/carriers; Heme and porphyrin	202951	204168	0.44	0.00976	494	636	600	496	601	668	877	700
TPANIC_0187	tuf	Translation; Translation factors	204532	205719	0.81	9.16e-09	2980	2498	2448	3088	2751	2480	4251	5220
TPANIC_0188	rpsJ	Translation; Ribosomal proteins: synthesis and modification	205791	206099	1.18	1.23e-08	161	112	102	118	116	117	244	307
TPANIC_0189	rplC	Translation; Ribosomal proteins: synthesis and modification	206146	206772	1.09	6.66e-13	632	685	552	673	780	554	1433	1310
TPANIC_0190	rplD	Translation; Ribosomal proteins: synthesis and modification	206786	207436	0.81	2.92e-07	294	339	246	335	301	264	506	532
TPANIC_0191	rplW	Translation; Ribosomal proteins: synthesis and modification	207423	207707	1.4	1.99e-06	136	164	71	112	113	83	351	244
TPANIC_0192	rplB	Translation; Ribosomal proteins: synthesis and modification	207763	208584	0.7	2.87e-05	630	741	525	616	754	593	1129	949
TPANIC_0193	rpsS	Translation; Ribosomal proteins: synthesis and modification	208594	208881	1.27	0.00355	17	20	29	37	27	14	40	77
TPANIC_0194	rplV	Translation; Ribosomal proteins: synthesis and modification	208890	209264	0.66	0.0104	76	98	70	79	53	87	139	104
TPANIC_0195	rpsC	Translation; Ribosomal proteins: synthesis and modification	209248	209991	1.12	7.05e-14	193	173	160	162	169	151	356	376
TPANIC_0196	rplP	Translation; Ribosomal proteins: synthesis and modification	209995	210414	0.95	3.38e-11	198	240	209	226	186	227	410	422
TPANIC_0197	rpmC	Translation; Ribosomal proteins: synthesis and modification	210429	210647	1.38	0.000579	23	11	26	43	26	26	79	55
TPANIC_0198	rpsQ	Translation; Ribosomal proteins: synthesis and modification	210662	210916	0.37	0.284	42	45	25	32	32	43	49	45
TPANIC_0199	rplN	Translation; Ribosomal proteins: synthesis and modification	210929	211297	0.41	0.0508	153	153	113	126	111	137	190	159
TPANIC_0200	rplX	Translation; Ribosomal proteins: synthesis and modification	211309	211620	0.68	0.00685	89	90	75	84	107	71	164	107
TPANIC_0201	rplE	Translation; Ribosomal proteins: synthesis and modification	211617	212174	0.37	0.137	105	83	133	124	89	129	152	132
TPANIC_0202	rpsN	Translation; Ribosomal proteins: synthesis and modification	212186	212371	1.43	0.000389	23	10	15	13	18	20	39	51
TPANIC_0203	rpsH	Translation; Ribosomal proteins: synthesis and modification	212387	212785	1.43	8.02e-07	190	112	101	171	139	86	298	422
TPANIC_0204	rplF	Translation; Ribosomal proteins: synthesis and modification	212795	213334	0.73	1.43e-11	912	971	825	851	908	860	1528	1412
TPANIC_0205	rplR	Translation; Ribosomal proteins: synthesis and modification	213343	213705	0.19	0.295	435	579	613	600	585	549	710	564
TPANIC_0206	rpsE	Translation; Ribosomal proteins: synthesis and modification	213714	214232	1.05	4.72e-07	116	88	115	99	147	98	244	210
TPANIC_0206a	rpmD	Translation; Ribosomal proteins: synthesis and modification	214235	214420	1.08	0.057	6	15	11	12	12	4	19	23
TPANIC_0207	rplO	Translation; Ribosomal proteins: synthesis and modification	214420	214881	0.2	0.48	91	74	87	67	75	114	84	114
TPANIC_0208	secY	Cellular processes; Protein and peptide secretion	214889	216208	0.4	0.0028	1412	1874	1565	1491	1604	1485	2074	2063
TPANIC_RS01040	rpmJ	Translation; Ribosomal proteins: synthesis and modification	216247	216360	1.69	0.00135	6	11	5	9	9	6	24	26
TPANIC_0210	rpsM	Translation; Ribosomal proteins: synthesis and modification	216376	216741	0.61	1.34e-06	1180	1319	1123	1181	1155	1054	1630	1935
TPANIC_0211	rpsK	Translation; Ribosomal proteins: synthesis and modification	216759	217139	0.42	0.0894	67	50	73	67	60	64	83	88
TPANIC_0212	rpoA	Transcription; DNA-dependent RNA polymerase	217154	218209	0.98	1.52e-15	425	385	342	393	366	377	741	768
TPANIC_0213	rplQ	Translation; Ribosomal proteins: synthesis and modification	218199	218693	0.84	0.000248	107	130	92	69	119	114	187	189
TPANIC_0214	hypothetical protein	Hypothetical protein*	218717	218914	1.28	5.94e-05	576	292	220	430	298	240	866	793
TPANIC_0215	grpE	Cellular processes; Chaperones	219120	219782	0.3	0.0528	4880	5317	5913	5727	5165	6204	7816	5817
TPANIC_0216	dnaK	Cellular processes; Chaperones	219898	221805	0.69	3.46e-11	2590	2373	2393	2540	2602	2345	3695	4301
TPANIC_0217	dnaJ2	Cellular processes; Chaperones	222052	223176	0.4	0.000402	578	630	580	615	589	663	798	810
TPANIC_0218	rsbU1	Purines, pyrimidines, nucleosides, nucleotides; Regulatory functions	223353	224822	-0.18	0.236	510	533	610	517	467	581	455	495
TPANIC_0219	rsbU2	Purines, pyrimidines, nucleosides, nucleotides; Regulatory functions	224826	226973	0.32	0.284	175	143	301	251	160	246	252	281
TPANIC_0220	STAS domain-containing prot.	Purines, pyrimidines, nucleosides, nucleotides; Regulatory functions	227002	227328	-0.47	0.199	43	44	73	41	61	38	41	30
TPANIC_0221	vanY	Cell envelope; Biosynthesis of murein sacculus and peptidoglycan	227315	228112	-0.1	0.59	218	197	223	203	198	245	214	184
TPANIC_0222	hypothetical protein	Hypothetical protein*	228122	228568	-0.09	0.718	136	166	129	206	139	137	144	141
TPANIC_0223	aminotransferase class I/II-fold pyridoxal phosphate dependent enzyme	Amino acid biosynthesis; Aspartate family	228705	230144	-0.03	0.866	377	378	435	430	426	375	382	412
TPANIC_0225	leucine-rich repeat domain-containing prot.	Other categories; Unknown	230331	231071	0.56	0.00472	489	389	564	460	383	470	564	795
TPANIC_t0012	tRNA-Ile	tRNA*	232916	232992	0.5	0.0482	64	49	75	79	67	85	102	95
TPANIC_0226	hypothetical protein	Hypothetical protein*	236224	236910	-1.05	5.68e-07	138	134	176	162	130	136	77	62
TPANIC_0227	cbiO	Transport and binding proteins; Cations	236963	237730	0.25	0.0499	2029	1810	1587	1919	1943	1763	2198	2175
TPANIC_RS01150	bioY	Cell envelope; Biotin transmembrane transporter activity*	237797	238375	0.59	3.37e-07	4888	5140	4320	5281	5118	4605	7768	6930
TPANIC_0229	udg	DNA metabolism; DNA replication, recombination, repair	238577	239389	0.35	0.00168	514	526	560	555	559	542	708	672
TPANIC_0230	priA	DNA metabolism; DNA replication, recombination, repair	239394	241367	0.02	0.916	1198	1528	1400	1491	1421	1524	1565	1318
TPANIC_0231	RluA family pseudouridine synthase	RNA binding, modification, processing*	241468	242118	-0.4	0.0955	86	110	138	110	108	116	90	77
TPANIC_0233	anti-sigma factor antagonist	Purines, pyrimidines, nucleosides, nucleotides; Regulatory functions	242365	242910	0.55	1.8e-07	1558	1821	1530	1603	1557	1649	2321	2437
TPANIC_t0013	tRNA-Thr	tRNA*	243045	243117	1.46	0.00012	15	21	29	24	15	33	76	50
TPANIC_0234	rpmG	Translation; Ribosomal proteins: synthesis and modification	243146	243316	-0.44	0.109	68	64	69	76	61	50	46	51
TPANIC_t0014	tRNA-Trp	tRNA*	243371	243443	-0.05	0.982	2	3	2	0	2	0	2	0
TPANIC_0235	secE	Cellular processes; Protein and peptide secretion	243466	243645	-0.14	0.548	183	201	154	184	125	165	166	138
TPANIC_0236	nusG	Transcription; Transcription factors	243655	244212	0.33	0.246	314	188	167	194	191	175	216	301
TPANIC_0237	rplK	Translation; Ribosomal proteins: synthesis and modification	244319	244759	0.77	0.00715	781	439	374	469	377	376	678	926
TPANIC_0238	rplA	Translation; Ribosomal proteins: synthesis and modification	244756	245436	0.18	0.211	398	385	384	337	382	357	406	441
TPANIC_0239	rplJ	Translation; Ribosomal proteins: synthesis and modification	245438	245980	0.14	0.51	309	297	359	362	317	431	431	327
TPANIC_0240	rplL	Translation; Ribosomal proteins: synthesis and modification	246089	246478	0.55	6.7e-06	453	551	493	489	453	511	717	727
TPANIC_0241	rpoB	Transcription; DNA-dependent RNA polymerase	246741	250277	-0.07	0.581	1684	1424	1578	1578	1557	1592	1423	1575
TPANIC_0242	rpoC	Transcription; DNA-dependent RNA polymerase	250290	254540	0.55	1.92e-09	1626	1600	1718	1605	1589	1705	2318	2506
TPANIC_0243	rpsL	Translation; Ribosomal proteins: synthesis and modification	254643	255017	-0.11	0.675	220	157	202	202	157	189	215	129
TPANIC_0244	rpsG	Translation; Ribosomal proteins: synthesis and modification	255039	255509	-0.56	0.00282	513	518	452	429	383	473	258	373
TPANIC_0245	hypothetical protein	Hypothetical protein*	255533	258988	-0.56	5.13e-06	1008	902	1091	890	931	908	652	640
TPANIC_0246	VWA domain-containing prot.	Hypothetical protein*	258975	260927	-0.75	0.284	147	83	326	168	70	207	107	91
TPANIC_0247	amiC	Cell envelope; Biosynthesis of murein sacculus and peptidoglycan	260978	262051	-0.14	0.65	152	98	199	118	105	156	121	131
TPANIC_RS01255	hypothetical protein	Hypothetical protein*	262048	262521	0.05	0.798	177	154	144	134	145	145	165	145
TPANIC_0249	flaA1	Cell envelope; Surface structures	262600	263652	0.71	5.96e-06	5194	4491	3776	4397	4339	4078	6114	8247
TPANIC_0250b	rpsT	Translation; Ribosomal proteins: synthesis and modification	263765	264052	0.35	0.0756	193	128	152	154	150	141	193	198
TPANIC_0251	HU family DNA-binding prot.	DNA metabolism; DNA replication, recombination, repair	264084	264401	0.43	0.0253	127	135	128	144	110	106	171	166
TPANIC_0252	lnt	Cellular processes; Protein and peptide secretion	264391	266031	-0.35	0.0233	384	480	433	401	377	380	339	301
TPANIC_0253	polymer-forming cytoskel. prot.	Cell membrane*	265926	266435	0.53	0.0484	136	107	143	122	84	172	207	158
TPANIC_0254	rho	Transcription; Transcription factors	266672	268231	-0.06	0.606	1081	1082	1046	1109	1010	1078	1094	944
TPANIC_0255	rpmE	Translation; Ribosomal proteins: synthesis and modification	268350	268553	-0.43	0.215	76	33	66	57	52	61	38	48
TPANIC_0256	pgsA1	Fatty acid and phospholipid metabolism; Biosynthesis	268598	269248	-0.39	0.21	117	87	143	88	73	131	92	70
TPANIC_0257	glpQ	Fatty acid and phospholipid metabolism; Degradation	269345	270415	0.15	0.371	4651	6334	4517	5109	5696	5236	6154	5503
TPANIC_0258	hypothetical protein	Hypothetical protein*	270481	271191	-1.47	3.19e-15	741	573	692	754	511	821	247	246
TPANIC_0259	LysM peptidoglycan-binding domain-containing prot.	Hypothetical protein*	271270	271881	0.23	0.232	1487	1057	1030	1275	1213	1097	1224	1572
TPANIC_0260	SH3 domain-containing prot.	Hypothetical protein*	272012	273358	0.49	0.000104	1113	1350	1080	1134	1316	1172	1707	1648
TPANIC_0261	cyclic nucleotide-binding domain-containing prot.	Purines, pyrimidines, nucleosides, nucleotides; Regulatory functions	273473	274516	-0.47	0.00104	738	682	593	699	618	576	450	492
TPANIC_0262	crp	Purines, pyrimidines, nucleosides, nucleotides; Regulatory functions	274509	275168	-0.5	0.000966	331	265	293	287	278	314	209	209
TPANIC_RS01325	hypothetical protein	Hypothetical protein*	275334	276968	0.13	0.371	1163	1113	935	1058	1058	884	1142	1130
TPANIC_0264	deoC	Purines, pyrimidines, nucleosides, nucleotides; 2'-Deoxyribonucleotide metabolism	276973	277629	0.45	0.00425	313	315	263	289	269	271	427	350
TPANIC_RS05235	ssrA	Transport and binding proteins; Amino acids, peptides, amines*	277689	278042	-0.02	0.975	11241	6602	12559	13175	8221	13931	13567	8099
TPANIC_0265	brnQ	Transport and binding proteins; Amino acids, peptides, amines	278061	279428	0.31	0.0368	3495	4692	3551	3898	4452	4158	5234	4799
TPANIC_t0015	tRNA-Ala	tRNA*	281350	281423	1.33	9.62e-10	116	117	69	103	98	82	236	255
TPANIC_0267	polymer-forming cytoskel. prot.	Cell membrane*	284713	285078	0.48	0.0375	98	97	116	110	114	76	124	163
TPANIC_0268	tetratricopeptide repeat prot.	Hypothetical protein*	285075	285728	-0.97	3.45e-08	235	213	218	211	267	189	116	110
TPANIC_0269	miaB1	tRNA modification, metal ion binding*	285738	287186	-0.19	0.21	643	479	574	557	583	537	511	473
TPANIC_0270	pcnB1	Transcription; RNA processing	287170	288696	-0.91	1.07e-07	322	278	335	283	328	343	190	140
TPANIC_0271	parB	Cellular processes; Cell division	288693	289667	-0.51	0.000956	768	908	750	800	1046	844	589	606
TPANIC_0272	parA	Other; Adaptations and atypical conditions	289654	290415	0.43	0.015	4940	4022	3369	3832	3654	3136	5256	5031
TPANIC_0273	hypothetical protein	Hypothetical protein*	290548	291339	-0.87	0.00282	103	113	164	114	101	140	84	46
TPANIC_0274	dctD	Purines, pyrimidines, nucleosides, nucleotides; Salvage of nucleosides, nucleotides	291377	291877	-0.39	0.109	426	253	243	375	339	301	224	270
TPANIC_0275	wecG	Cell envelope; Biosynthesis of surface polysaccharides, lipopolysaccharides	291966	292715	-0.24	0.211	289	321	244	258	340	328	269	229
TPANIC_0276	16S rRNA (uracil(1498)-N(3))-methyltransferase	rRNA base methylation*	292694	293578	0.56	6.75e-05	923	1185	887	945	1050	1071	1514	1451
TPANIC_0277	prc	Translation; Degradation of proteins, peptides, glycopeptides	293751	295097	0.74	2.17e-13	7701	8999	7823	8316	8980	8491	14122	13850
TPANIC_0279	rpsA	Translation; Ribosomal proteins: synthesis and modification	295400	297991	0.33	0.0408	2723	2120	2029	2018	2230	1855	2585	2861
TPANIC_0282	tetratricopeptide repeat prot.	Hypothetical protein*	298254	298973	0.41	0.00355	341	334	319	334	348	406	473	447
TPANIC_0283	coaD	Cell envelope; Biosynthesis of surface polysaccharides, lipopolysaccharides	299151	299630	-1.23	0.000402	80	99	125	68	79	88	52	22
TPANIC_0284	spiro-SPASM prot.	Hypothetical protein*	299735	301414	-0.71	0.000145	429	361	546	442	417	508	305	242
TPANIC_0286	hypothetical protein	Hypothetical protein*	301386	302342	0.19	0.323	192	143	153	158	150	164	187	178
TPANIC_0288	methyltransferase domain-containing prot.	Cell envelope; Biosynthesis of surface polysaccharides, lipopolysaccharides	302342	304915	-0.01	0.936	615	602	717	619	603	637	663	587
TPANIC_0290	Cof-type HAD-IIB family hydrolase	Hypothetical protein*	304970	305803	0.3	0.0421	392	376	406	330	383	338	493	421
TPANIC_0291	alpha-hydroxy-acid hydrolyzing prot.	Hypothetical protein*	305840	306721	-0.18	0.493	107	95	148	98	134	117	95	113
TPANIC_0292	OmpA family prot.	Cell envelope; Other	306712	307965	0.38	0.0108	1208	1549	1125	1236	1442	1419	1762	1706
TPANIC_0294	prs	Purines, pyrimidines, nucleosides, nucleotides; Purine ribonucleotide biosynthesis	308131	309396	0.05	0.768	671	582	681	629	556	571	616	657
TPANIC_0295	xylB	Energy metabolism; Sugars	309415	310659	-0.67	0.000922	178	192	252	174	188	217	136	113
TPANIC_0296	coaE	ATP binding, coenzyme A biosynthesis*	310745	311380	-0.83	0.00199	89	82	99	86	79	91	61	35
TPANIC_0297	SPOR domain-containing prot.	Hypothetical protein*	311344	312156	-0.5	0.011	769	607	570	727	572	526	511	372
TPANIC_0298	BMP family ABC transport. substrate binding prot.	Cell envelope; Other	312289	313320	-0.54	0.00106	2207	2359	2190	2615	2392	2340	1944	1273
TPANIC_0300	ATP-binding cassette domain-containing prot.	Transport and binding proteins; Carbohydrates, organic alcohols, acids	313317	315077	0.48	0.29	1299	2021	736	925	1676	1258	1955	1725
TPANIC_0301	ABC transport. permease	Cell membrane*	315074	316207	-1.01	0.00122	108	127	204	180	116	156	93	52
TPANIC_0302	ABC transport. permease	Cell membrane*	316198	317139	-0.29	0.109	235	209	290	231	238	271	195	209
TPANIC_0303	mutL	DNA metabolism; Replication, recombination, repair	317126	319072	-0.12	0.513	11453	17050	13469	12910	16192	15407	13888	12603
TPANIC_0304	hypothetical protein	Hypothetical protein*	319085	322204	0.25	0.101	7243	8679	6788	7177	9071	7342	9704	8650
TPANIC_0305	pyrG	Purines, pyrimidines, nucleosides, nucleotides; Pyrimidine ribonucleotide biosynthesis	322131	323864	0.57	1.01e-06	1012	973	869	949	888	831	1334	1401
TPANIC_0306	rpsD	Translation; Ribosomal proteins: synthesis and modification	324029	324643	-0.45	0.000871	884	817	760	770	740	739	626	522
TPANIC_0307	PASTA domain-containing prot.	Hypothetical protein*	324709	325758	-0.32	0.0203	583	641	530	516	595	580	428	492
TPANIC_0308	amino acid ABC transporter substrate-binding prot.	Transport and binding proteins; Amino acids, peptides, amines	325733	326698	-0.36	0.0241	409	477	372	390	346	434	316	317
TPANIC_0309	transporter substrate-binding domain-containing prot.	Transport and binding proteins; Amino acids, peptides, amines	326764	327582	-0.22	0.366	169	125	173	146	185	202	122	167
TPANIC_0310	ssb2	rRNA processing*	327551	327934	0.69	0.0112	95	87	126	111	113	108	122	227
TPANIC_0312	DUF368 domain-containing prot.	Hypothetical protein*	328040	329053	0.38	0.11	414	366	499	382	423	459	395	713
TPANIC_0313	tprE	Other categories; Unknown	329144	331432	0.4	0.000288	1373	1361	1239	1263	1380	1278	1616	1872
TPANIC_RS05240	hypothetical protein	Hypothetical protein*	331489	331635	-0.21	0.387	127	135	121	152	104	106	122	90
TPANIC_0315	hypothetical protein	Hypothetical protein*	331658	332305	0.23	0.0907	740	640	613	668	705	666	731	847
TPANIC_0317	tprG	Other categories; Unknown	333552	335822	1.03	8.7e-19	978	1041	925	982	952	898	1783	2162
TPANIC_0319	tmpC	Cell envelope; Lipoproteins	335981	337042	1.18	1.81e-14	763	753	642	616	716	535	1433	1603
TPANIC_0321	rbsA-2	Transport and binding proteins; Carbohydrates, organic alcohols, acids	337283	338884	-0.24	0.1	326	354	395	396	369	383	311	318
TPANIC_0322	rbsC-1	Transport and binding proteins; Carbohydrates, organic alcohols, acids	338794	339996	-0.61	0.00281	217	258	229	176	192	222	161	119
TPANIC_0323	rbsC-2	Transport and binding proteins; Carbohydrates, organic alcohols, acids	339993	340943	-0.86	0.000561	116	152	185	132	127	199	85	82
TPANIC_0324	translocation/assembly module TamB domain-containing prot.	Hypothetical protein*	341047	345453	0.34	0.00526	2700	2546	2972	2948	2880	3062	3864	3325
TPANIC_0326	tp92	Cell envelope; Other	345483	347996	-0.57	3.51e-08	1678	1664	1720	1746	1705	1728	1051	1252
TPANIC_0327	skp	Cell envelope; Other	348053	348571	-1.37	2.09e-10	643	425	460	486	360	388	166	191
TPANIC_0328	mutS	DNA metabolism; DNA replication, recombination, repair	348627	351329	-1.18	5.1e-41	3869	4136	3752	3816	4159	4056	1747	1746
TPANIC_0329	glyA	Amino acid biosynthesis; Serine family	351447	352988	-0.4	0.00272	1186	1267	1272	1128	1160	1223	798	1035
TPANIC_t0016	tRNA-Leu	tRNA*	352970	353052	1.38	4.38e-10	220	204	145	186	188	159	370	594
TPANIC_0330	ATP-dependent metallopeptidase FtsH/Yme1/Tma family prot.	Cellular processes; Cell division	353144	354940	-0.05	0.811	4965	6799	4804	5119	5686	5063	5895	4565
TPANIC_t0017	tRNA-Gly	tRNA*	355005	355076	0.15	0.598	70	100	69	77	70	58	79	86
TPANIC_0331	gnd	Energy metabolism; Pentose phosphate pathway	355170	356636	0.6	5.55e-06	1207	1299	1063	1146	1328	1076	1914	1678
TPANIC_0333	lolA	DNA, metal ion binding*	356815	357507	-1.08	4.14e-12	869	745	839	939	930	878	474	338
TPANIC_0334	helix-turn-helix domain-containing prot.	Hypothetical protein*	357532	358749	-0.31	0.0275	580	571	556	548	536	534	397	505
TPANIC_0335	hypothetical protein	Hypothetical protein*	358746	359213	-0.22	0.211	246	267	260	279	328	274	251	219
TPANIC_0336	comE	Cellular processes; Transformation	359131	360831	-1.01	6.43e-06	218	247	348	259	259	277	159	105
TPANIC_0337	ksgA	Cellular processes; Toxin production and resistance	360812	361669	-0.87	4.57e-06	177	173	179	140	137	165	88	90
TPANIC_0338	hypothetical protein	Hypothetical protein*	361687	362175	-0.33	0.313	59	59	88	68	44	91	57	52
TPANIC_0339	rluA2	RNA binding, tRNA modification*	362187	363182	-1.05	0.00202	79	69	153	82	95	95	55	36
TPANIC_0340	folC	Biosyn of cofactors/prosthetic groups/carriers; Folic acid	363168	364640	-1.53	1.08e-19	370	350	451	429	429	492	154	134
TPANIC_0341	murC	Cell envelope; Biosynthesis of murein sacculus and peptidoglycan	364659	366104	0.58	1.29e-06	1183	1178	1123	1183	1221	1102	1936	1543
TPANIC_0342	cmk	Purines, pyrimidines, nucleosides, nucleotides; Nucleotide and nucleoside interconversions	366225	366785	-0.24	0.483	55	59	92	73	90	72	77	45
TPANIC_0343	mutY	DNA metabolism; DNA replication, recombination, repair	366779	367612	-0.17	0.341	265	257	262	275	263	236	262	193
TPANIC_0344	trcF	DNA metabolism; DNA replication, recombination, repair	367617	371039	-0.62	5.55e-06	2835	3734	3050	3165	3662	3351	2257	2026
TPANIC_0345	mraY	Cell envelope; Biosynthesis of murein sacculus and peptidoglycan	371192	372283	-0.5	0.0164	154	147	183	143	159	131	120	94
TPANIC_RS05250	hypothetical protein	Hypothetical protein*	372187	372387	-1.44	0.302	3	4	0	7	6	4	2	0
TPANIC_0346	DUF2715 domain-containing prot.	Hypothetical protein*	372440	373141	1.12	1.84e-08	396	452	325	436	449	392	682	1099
TPANIC_RS01700	DUF2715 domain-containing prot.	Hypothetical protein*	373110	373940	0.02	0.958	498	337	375	283	287	306	323	383
TPANIC_0348	Gx transporter family prot.	Hypothetical protein*	373960	375084	0	0.982	873	902	871	982	1044	1005	923	972
TPANIC_0349	fkpB	Translation; Protein modification	375054	375584	0.11	0.669	226	203	282	198	165	209	186	281
TPANIC_0350	proA	Amino acid biosynthesis; Glutamate family	375797	377083	-0.03	0.844	530	502	464	533	478	527	476	517
TPANIC_0351	proB	Amino acid biosynthesis; Glutamate family	377080	377970	0.03	0.866	578	499	478	510	429	526	517	512
TPANIC_0352	YdbC family prot.	Hypothetical protein*	378102	378359	-0.18	0.189	2175	2651	2100	2004	2254	2176	2024	1895
TPANIC_0353	rnhA	Transcription; Degradation of DNA	378356	378865	0.24	0.0883	417	447	369	365	415	375	458	486
TPANIC_RS05255	hypothetical protein	Hypothetical protein*	378831	379211	-1.06	4.28e-06	110	93	114	107	95	87	53	42
TPANIC_0354	tmk	Purines, pyrimidines, nucleosides, nucleotides; Nucleotide and nucleoside interconversions	379128	379754	-0.72	0.000956	158	125	214	168	159	173	101	101
TPANIC_0355	hypothetical protein	Hypothetical protein*	379721	380104	-1.27	6.75e-05	88	90	137	114	55	97	44	36
TPANIC_0356	RNA-binding prot.	Other categories; Unknown	380357	380626	0.67	0.000219	1151	976	862	1005	971	793	1265	1798
TPANIC_0357	birA	Biosyn of cofactors/prosthetic groups/carriers; Biotin	380809	381468	0.43	3.42e-05	615	657	621	671	658	641	871	861
TPANIC_0358	glycoside hydrolase family 57 prot.	Energy metabolism; Glycolysis/gluconeogenesis*	381473	383053	0.09	0.445	5683	6831	6081	6042	6838	6429	6746	6735
TPANIC_0359	DUF4912 domain-containing prot.	Hypothetical protein*	383065	383700	0.04	0.737	1636	1761	1528	1685	1740	1651	1593	1846
TPANIC_0361	1-acyl-sn-glycerol-3-phosphate acyltransferase	Fatty acid and phospholipid metabolism; Other	384084	384887	0.24	0.167	3253	4042	3555	3426	4312	4141	5175	3789
TPANIC_0362	rpmB	Translation; Ribosomal proteins: synthesis and modification	385008	385244	-0.47	0.00359	1327	1138	1407	1486	1253	1707	1013	982
TPANIC_RS01765	hypothetical protein	Hypothetical protein*	385218	385634	1.31	2.91e-39	1015	1032	1011	1121	983	1000	2412	2670
TPANIC_0363	cheA	Cellular processes; Other	385736	388174	0.51	4.59e-06	1624	1671	1566	1639	1520	1511	2064	2459
TPANIC_0364	cheW1	Cellular processes; Other	388168	389535	0.74	3.26e-08	767	615	608	663	612	671	1022	1179
TPANIC_0365	cheX	Cellular processes; Other	389557	390021	1	9.29e-08	154	110	133	112	111	146	263	249
TPANIC_0366	cheY	Cellular processes; Other	390034	390468	0.67	3.48e-05	174	230	186	186	176	175	305	292
TPANIC_RS05270	hypothetical protein	Hypothetical protein*	390413	390754	-0.99	1.81e-05	131	133	189	136	124	146	81	61
TPANIC_0367	smc	Cellular processes; Cell division	390772	393597	0.26	0.0499	925	898	1061	930	888	903	1025	1216
TPANIC_0368	hypothetical protein	Hypothetical protein*	393597	393932	0.34	0.012	347	351	347	409	348	353	435	474
TPANIC_0369	bamD	Cell membrane*	393929	395479	0.01	0.962	1719	1717	1515	1631	1897	1789	1599	1844
TPANIC_RS01810	hypothetical protein	Hypothetical protein*	395547	395828	0.07	0.595	1381	1625	1406	1603	1623	1515	1697	1505
TPANIC_0371	ispE	ATP binding*	395937	396812	-0.43	0.00483	256	280	227	251	266	267	196	185
TPANIC_0372	ctc	Other categories; Adaptations, atypical conditions	396934	397524	-0.21	0.264	350	357	298	342	343	279	245	327
TPANIC_t0018	tRNA-Gln	tRNA*	396821	396893	-0.35	0.95	0	0	0	0	0	1	0	0
TPANIC_0373	tilS	tRNA modification*	397584	399017	-0.63	1.6e-05	313	305	307	299	340	266	199	194
TPANIC_0374	tetratricopeptide repeat prot.	Hypothetical protein*	398953	401328	-0.67	5.19e-05	425	447	595	536	530	465	329	296
TPANIC_RS05275	helix-turn-helix domain-containing prot.	Hypothetical protein*	401224	401595	-0.7	3.42e-09	904	944	934	1041	1010	1001	552	649
TPANIC_RS05280	PAS domain-containing prot.	Hypothetical protein*	401682	401978	-0.03	0.927	140	107	75	126	92	111	109	103
TPANIC_RS01845	hypothetical protein	Hypothetical protein*	402011	402964	0.49	0.00449	3327	3585	2520	2895	3940	3320	4472	4674
TPANIC_0377	fliL1	Cell membrane*	402986	403489	1.02	5.13e-13	319	316	305	361	404	367	701	692
TPANIC_0379	secA	Cellular processes; Protein and peptide secretion	403564	406314	1.1	7.75e-20	3391	4020	3155	3409	3625	3156	7671	7122
TPANIC_0380	DEAD/DEAH box helicase	DNA metabolism; DNA replication, recombination, repair	406421	408241	-0.12	0.487	1142	1289	1373	1331	1397	1553	1398	1077
TPANIC_0381	TIGR02206 family membrane prot.	Hypothetical protein*	408381	409097	0.15	0.418	264	350	310	267	314	284	366	292
TPANIC_0383	mraZ	DNA binding*	409330	409779	0.9	1.04e-06	191	183	172	176	154	132	280	352
TPANIC_0384	mraW	DNA binding*	409776	410915	0.29	0.0973	248	331	269	249	244	279	351	307
TPANIC_0385	ftsL	ftsZ-dependant cytokinesis*	410928	411302	-0.17	0.588	80	61	69	71	49	50	52	63
TPANIC_0386	murF	Cell envelope; Biosynthesis of murein sacculus and peptidoglycan	411286	412665	-0.41	0.0273	220	209	259	186	197	218	173	150
TPANIC_0387	ftsW	Cellular processes; Cell division	412662	413816	-0.23	0.56	54	54	136	91	78	107	75	73
TPANIC_0388	ftsQ	Cellular processes; Cell division	413794	414609	0.07	0.853	89	51	107	77	55	122	88	89
TPANIC_0389	ftsA	Cellular processes; Cell division	414622	415866	0.33	0.0822	396	362	385	362	308	327	526	365
TPANIC_0390	ftsZ	Cellular processes; Cell division	415912	417168	-0.22	0.151	367	339	421	351	345	388	310	327
TPANIC_0391	xerD1	DNA metabolism; DNA replication, recombination, repair	417165	418085	-0.68	0.000283	132	133	146	159	150	136	93	83
TPANIC_0392	tetratricopeptide repeat prot.	Hypothetical protein*	418021	418827	-0.44	0.0222	160	149	154	146	118	144	112	100
TPANIC_0393	dprA	Other categories; Unknown	418824	419732	-0.51	0.0557	137	85	144	183	143	153	100	97
TPANIC_0394	topA	DNA metabolism; DNA replication, recombination, repair	419765	421960	-0.31	0.176	298	302	440	358	255	329	241	297
TPANIC_0395	xerD2	DNA metabolism; DNA replication, recombination, repair	421953	422846	0.38	0.00863	812	1069	907	842	911	991	1117	1283
TPANIC_0396	flgB	Cell envelope; Surface structures	422994	423404	0.56	0.279	932	453	320	553	530	334	684	848
TPANIC_0397	flgC	Cell envelope; Surface structures	423422	423877	0.37	0.101	2492	1696	1395	1923	1627	1434	2316	2229
TPANIC_0398	fliE	Cell envelope; Surface structures	423933	424307	0.49	0.0105	3233	2343	2108	2337	2268	2104	2946	3797
TPANIC_0399	fliF	Cell envelope; Surface structures	424424	426127	0.03	0.842	1950	1653	1744	1625	1615	1720	1683	1825
TPANIC_0400	fliG2	Cell envelope; Surface structures	426132	427190	0.2	0.244	439	517	403	363	453	380	498	481
TPANIC_0401	fliH	Cell envelope; Surface structures	427238	428167	0.08	0.635	270	293	279	270	237	264	294	272
TPANIC_0402	fliI	Cell envelope; Surface structures	428195	429538	-0.39	0.0176	325	278	339	294	342	357	266	225
TPANIC_0403	fliJ	Cell envelope; Surface structures	429567	430019	0.49	0.0189	359	415	394	452	487	419	449	737
TPANIC_0404	MBL fold metallo- hydrolase	Hypothetical protein*	430016	430549	-1.06	1.41e-08	155	135	155	163	136	151	68	77
TPANIC_0405	penta-peptide repeat prot.	Cellular processes; Toxin production and resistance	430546	431070	-1.3	6.04e-17	373	325	345	422	351	378	159	135
TPANIC_0406	murI	Cell envelope; Biosynthesis of murein sacculus and peptidoglycan	431186	431992	-0.5	0.0621	94	123	152	106	93	115	94	65
TPANIC_0407	HAD family hydrolase	Energy metabolism; Sugars	432096	432776	-0.01	0.962	197	218	208	171	224	207	199	207
TPANIC_0408	ATPase	Hypothetical protein*	432872	436126	1	6.5e-15	2065	1893	1741	1705	1745	1587	3312	3857
TPANIC_0409a	yajC	Protein transport*	436244	436621	0.11	0.697	213	133	149	257	191	207	220	191
TPANIC_0410	secD	Cellular processes; Protein and peptide secretion	436618	438369	-0.59	1.03e-06	593	577	642	553	575	629	411	375
TPANIC_0411	secF	Cellular processes; Protein and peptide secretion	438366	439628	-0.42	0.0313	751	559	601	720	516	681	414	547
TPANIC_0412	PUR family DNA/RNA-binding prot.	DNA binding*	439704	440009	-0.96	1.51e-07	1204	887	872	1259	1033	926	588	464
TPANIC_0413	phosphoglucomutase	Energy metabolism; Polysaccharides	440028	441926	-0.47	9.88e-05	1900	1967	1843	2007	1789	1894	1523	1209
TPANIC_0414	alsT1	Transport and binding proteins; Amino acids, peptides, amines	442029	443384	-0.12	0.522	241	281	289	271	258	305	277	226
TPANIC_0415	hypothetical protein	Hypothetical protein*	443365	443883	-0.07	0.713	433	341	328	461	330	378	355	365
TPANIC_0416	ffh	Cellular processes; Protein and peptide secretion	443846	445204	-0.47	0.000238	4418	5284	4228	4575	5116	4808	3167	3673
TPANIC_0417	int	Cellular processes; Protein and peptide secretion	445197	446876	-0.8	2.84e-07	5437	8154	6079	6174	6992	6203	3666	3818
TPANIC_0418	galK	Energy metabolism; Sugars	446903	448096	0.22	0.0368	1011	901	967	1023	997	950	1129	1145
TPANIC_0419	surE	Other; Adaptations and atypical conditions	448093	448863	-0.1	0.665	212	186	264	158	205	194	177	204
TPANIC_0421	tetratricopeptide repeat prot.	Hypothetical protein*	448997	451048	-0.55	0.00282	315	327	448	303	325	363	247	226
TPANIC_0422	hypothetical protein	Hypothetical protein*	451032	452057	-0.44	0.0352	271	198	239	243	206	233	141	206
TPANIC_0423	hypothetical protein	Hypothetical protein*	452082	452888	-0.65	0.00716	104	110	149	106	156	149	78	86
TPANIC_0424	ntpE	Energy metabolism; ATP-proton motive force interconversion	453014	453628	-0.12	0.585	280	252	196	208	186	219	213	199
TPANIC_RS02075	hypothetical protein	Hypothetical protein*	453628	454173	-0.25	0.106	298	324	277	310	259	299	259	233
TPANIC_0426	ntpA1	Energy metabolism; ATP-proton motive force interconversion	454170	455939	0.46	0.000111	700	633	628	605	667	590	838	924
TPANIC_0427	ntpB1	Energy metabolism; ATP-proton motive force interconversion	455943	457235	0.84	3.41e-14	700	778	774	752	852	783	1327	1437
TPANIC_0428	ntpD1	Energy metabolism; ATP-proton motive force interconversion	457247	457867	0.18	0.303	289	373	373	335	375	407	419	390
TPANIC_0429	ntpI1	Energy metabolism; ATP-proton motive force interconversion	457864	459732	-0.1	0.511	446	484	559	462	478	526	428	493
TPANIC_0430	ntpK	Energy metabolism; ATP-proton motive force interconversion	459769	460191	0.48	0.0981	147	154	141	122	203	153	146	283
TPANIC_0431	type III pantothenate kinase	ATP, metal ion binding*	460225	461046	0.17	0.282	573	641	592	607	659	602	597	782
TPANIC_0432	hypothetical protein	Hypothetical protein*	461089	461640	-0.34	0.0725	3468	4041	2626	3493	3608	2698	2621	2645
TPANIC_0433	arp	Structural molecule activity*	461695	463509	0.05	0.696	514	488	506	521	516	542	539	525
TPANIC_0435	nlpE	Cell envelope; Lipoproteins	463606	464076	-0.49	0.369	5938	3093	2583	3922	2967	2747	1617	3426
TPANIC_0436	nrnA	Nucleic acid binding*	464207	465289	0.12	0.59	1113	1356	969	1094	1407	1110	1503	1038
TPANIC_0437	hypothetical protein	Hypothetical protein*	465255	465785	0.01	0.936	614	627	546	599	598	597	564	644
TPANIC_0438	non-canonical purine NTP pyrophosphatase	Hypothetical protein*	465815	466624	0.22	0.279	185	182	229	186	182	193	191	263
TPANIC_0439	cheW2	Cellular processes; Other	466711	467223	0.59	0.000417	1168	1375	1066	1360	1627	1176	1905	2000
TPANIC_0440	wecE	Cell envelope; Biosynthesis of surface polysaccharides, lipopolysaccharides	467313	468464	0.18	0.244	379	389	338	355	406	385	458	385
TPANIC_0441	ppnK	ATP, metal ion binding*	468461	469378	-0.23	0.392	144	245	217	175	217	228	207	137
TPANIC_0442	recN	DNA metabolism; DNA replication, recombination, repair	469371	471092	-0.05	0.778	539	528	572	490	539	618	599	453
TPANIC_0443	hypothetical protein	Hypothetical protein*	471034	471888	0.29	0.0692	234	231	239	258	232	283	315	282
TPANIC_0444	M23 family metllopeptidase	Hypothetical protein*	471894	472922	-0.81	1.19e-12	1341	1412	1489	1635	1561	1447	877	810
TPANIC_0445	DJ-1/PfpI family prot.	Biosyn of cofactors/prosthetic groups/carriers; Thiamine	473058	473687	-0.33	0.147	119	94	110	103	137	129	88	97
TPANIC_0446	ispG	Other categories; Unknown	473684	474943	-0.55	0.00384	189	173	236	175	188	182	138	121
TPANIC_0447	hypothetical protein	Hypothetical protein*	474940	476064	-0.43	0.00496	350	314	342	337	284	385	246	251
TPANIC_0448	upp	Purines, pyrimidines, nucleosides, nucleotides; Salvage of nucleosides, nucleotides	476122	477204	0.5	0.0365	143	127	218	172	121	161	215	233
TPANIC_0449	hypothetical protein	Hypothetical protein*	477208	477798	-0.19	0.647	51	50	116	41	73	64	62	54
TPANIC_0450	fusA1	Translation; Translation factors	477935	479986	-0.52	0.0107	260	199	301	253	194	250	171	170
TPANIC_0451	hypothetical protein	Hypothetical protein*	479975	480157	-0.75	0.0272	43	34	61	55	55	39	31	25
TPANIC_0451a	hypothetical protein	Hypothetical protein*	480074	480358	0.28	0.401	88	54	72	73	43	52	68	89
TPANIC_0452	ileS	Translation; Amino acyl tRNA synthetases	480436	483711	0.47	0.00335	1030	823	1059	970	742	979	1249	1344
TPANIC_0453	membrane prot.	Membrane component*	483698	484561	0.45	0.0343	417	337	296	310	362	254	386	520
TPANIC_RS02215	Zn ribbon domain-containing prot.	Hypothetical protein*	484577	484927	0.09	0.669	346	306	323	349	342	337	277	440
TPANIC_0454	response regulator	Hypothetical protein*	484911	485600	0.31	0.045	861	1000	762	965	1009	865	1214	1032
TPANIC_0455	hypothetical protein	Hypothetical protein*	485597	486571	-0.2	0.262	1165	1381	1107	1328	1372	1192	1284	893
TPANIC_0456	hypothetical protein	Hypothetical protein*	486658	487974	-1.14	3.02e-14	3745	5016	4011	4157	5113	4701	2179	1848
TPANIC_0457	hypothetical protein	Hypothetical protein*	488042	489823	-0.02	0.906	552	487	545	540	499	617	541	524
TPANIC_0458	scpB	Fatty acid beta-oxidation*	489914	490492	-0.09	0.547	391	350	331	370	322	358	321	344
TPANIC_0459	rluB	RNA binding*	490509	491306	-0.14	0.395	288	365	344	357	354	295	296	309
TPANIC_0460	tetratricopeptide repeat prot.	Hypothetical protein*	491349	492056	0.06	0.71	1037	1105	985	1094	1076	879	1134	1002
TPANIC_0461	helix-turn-helix transcriptional regulator	Hypothetical protein*	492057	492416	1.29	0.0248	265	102	121	124	105	116	192	489
TPANIC_RS05290	hypothetical protein	Hypothetical protein*	492347	492556	-1.16	3.73e-06	79	73	83	98	105	76	37	39
TPANIC_0462	hypothetical protein	Hypothetical protein*	492526	493800	0.77	1.26e-07	4977	4115	3507	4791	4472	4089	7062	7685
TPANIC_0464	trmB	tRNA methylation*	493859	494611	-0.47	0.0167	289	321	345	294	379	420	218	278
TPANIC_0465	hypothetical protein	Hypothetical protein*	494608	495480	-0.82	7.93e-11	719	882	923	818	856	812	473	471
TPANIC_0466	hypothetical protein	Hypothetical protein*	495413	496582	-0.24	0.115	1371	1726	1493	1476	1542	1317	1380	1142
TPANIC_0467	hypothetical protein	Hypothetical protein*	496573	496821	-0.62	0.0819	51	40	79	36	55	52	32	36
TPANIC_0468	tetratricopeptide repeat prot.	Hypothetical protein*	496791	498743	0.27	0.0377	3750	4331	3355	3531	4028	3574	4523	4540
TPANIC_0470	tetratricopeptide repeat prot.	Hypothetical protein*	498736	499845	0.3	0.11	2518	2403	1734	2282	2341	2004	2320	3125
TPANIC_0471	tetratricopeptide repeat prot.	Hypothetical protein*	499837	501246	0.12	0.319	2284	2613	2794	2507	2602	2711	2858	2757
TPANIC_0472	uvrC	DNA metabolism; DNA replication, recombination, repair	501259	503334	-0.16	0.289	2734	3494	2741	2883	3431	2994	2854	2592
TPANIC_0473	hypothetical protein	Hypothetical protein*	503409	504053	0.34	0.0501	378	347	312	329	374	318	495	366
TPANIC_0474	YebC/PmpR family DNA-binding transcriptional regulator	Hypothetical protein*	504118	504855	1.19	9e-11	924	943	607	822	977	709	1800	1999
TPANIC_0475	pgi	Energy metabolism; Glycolysis/gluconeogenesis	504996	506603	-0.15	0.328	1386	1309	1189	1291	1282	1106	988	1284
TPANIC_0476	ackA	Energy metabolism; Fermentation	506667	508013	0.11	0.473	3336	3462	2768	3535	3324	3322	3907	3179
TPANIC_0477	pgl	Energy metabolism; Pentose phosphate pathway	508102	508806	0.42	0.00761	508	425	396	448	467	380	538	635
TPANIC_0478	zwf	Energy metabolism; Pentose phosphate pathway	508867	510414	-0.07	0.688	4424	5832	4482	5199	5649	4672	5395	4186
TPANIC_0479	DUF2715 domain-containing prot.	Hypothetical protein*	510487	511161	0.42	0.00257	354	411	363	373	398	351	462	544
TPANIC_0480	DUF2062 domain-containing prot.	Hypothetical protein*	511273	511761	-0.53	0.0142	223	196	185	167	143	219	143	117
TPANIC_0481	TIGR03545 family prot.	Hypothetical protein*	511793	514042	-0.21	0.0589	1905	2006	1773	1908	2015	1845	1738	1567
TPANIC_0483	fibronectin type III domain-containing prot.	Hypothetical protein*	514108	515319	-0.04	0.775	899	1002	867	979	1088	925	881	983
TPANIC_0484	FecR domain-containing prot.	Hypothetical protein*	515219	517234	0.13	0.536	967	1380	929	918	1250	999	1083	1269
TPANIC_0485	adenylate/guanylate cyclase domain-containing prot.	Purines, pyrimidines, nucleosides, nucleotides; Regulatory functions	517128	518972	-0.25	0.0717	3879	5119	4109	4508	4846	4520	3704	3870
TPANIC_0486	hypothetical protein	Cell envelope; Biosynthesis of surface polysaccharides, lipopolysaccharides	518969	520564	-0.13	0.461	15075	16583	11357	14720	16219	14149	11894	14859
TPANIC_0488	mcp2	Cellular processes; Other	522459	524996	0.31	0.00203	2004	2113	1883	2015	2180	1985	2505	2511
TPANIC_t0019	tRNA-Thr	tRNA*	525109	525183	-1.41	0.129	8	9	14	8	0	10	4	2
TPANIC_t0020	tRNA-Tyr	tRNA*	525193	525274	-0.7	0.458	10	9	6	13	6	14	11	0
TPANIC_0489	MBL fold metallo-hydrolase	Hypothetical protein*	525444	526412	-0.74	2.73e-08	547	493	529	556	446	541	320	301
TPANIC_0490	hypothetical protein	Hypothetical protein*	526409	526597	0.05	0.937	11	14	14	9	11	8	12	11
TPANIC_0491	mltG	Cell wall organization, lyase activity*	526604	527659	-1.16	1.67e-15	312	370	375	363	348	322	161	148
TPANIC_0492	dnaG	DNA metabolism; DNA replication, recombination, repair	527663	529480	-0.69	0.000428	272	243	376	331	279	352	191	191
TPANIC_0493	rpoD	Transcription; DNA-dependent RNA polymerase	529477	531312	0.14	0.552	2043	1531	1340	1486	1479	1346	1308	2092
TPANIC_0494	Zn ribbon domain-containing prot.	Hypothetical protein*	531322	532143	0.39	0.00599	991	996	796	926	896	848	1311	1072
TPANIC_RS05155	rnpB	Translation; tRNA modification*	532164	532506	0.56	0.00334	4919	5934	3850	4567	5971	5063	6434	8451
TPANIC_0496	hypothetical protein	Hypothetical protein*	532518	533462	-0.34	0.04	348	349	301	413	401	354	297	270
TPANIC_0497	mreB	Cell envelope; Biosynthesis of murein sacculus and peptidoglycan	533475	534509	-0.23	0.0847	740	626	636	687	607	708	563	578
TPANIC_0498	mreC	Cell envelope; Biosynthesis of murein sacculus and peptidoglycan	534514	535377	-0.63	0.00179	298	216	282	333	227	271	160	193
TPANIC_0499	mreD	Cell envelope; Biosynthesis of murein sacculus and peptidoglycan	535374	535880	-0.43	0.47	35	19	59	33	17	21	15	33
TPANIC_0500	pbp1	Cell envelope; Biosynthesis of murein sacculus and peptidoglycan	535881	537755	-0.12	0.403	745	662	804	665	710	766	641	700
TPANIC_0501	rodA	Cell envelope; Biosynthesis of murein sacculus and peptidoglycan	537752	539053	-0.43	0.522	125	40	181	140	81	178	92	93
TPANIC_0502	ankyrin repeat domain-containing prot.	Hypothetical protein*	539079	539975	0.65	0.00997	137	112	135	88	98	111	143	218
TPANIC_0503	hypothetical protein	Hypothetical protein*	539954	540517	0.32	0.158	231	217	230	238	224	241	210	372
TPANIC_0505	hexokinase	Energy metabolism; Glycolysis/gluconeogenesis	540648	541982	1.62	0.000179	3662	3774	1505	2309	3375	1867	7218	9654
TPANIC_RS05300	hypothetical protein	Hypothetical protein*	541971	542237	0.52	0.0154	80	68	89	76	73	81	109	115
TPANIC_t0021	tRNA-Lys	tRNA*	542342	542414	0	0.996	7	5	10	4	3	1	5	5
TPANIC_t0022	tRNA-Leu	tRNA*	542474	542554	2.27	0.141	1	4	1	0	0	0	3	6
TPANIC_t0023	tRNA-Gly	tRNA*	542565	542636	-1.7	0.263	1	4	2	4	3	1	1	1
TPANIC_0506	tig	Cellular processes; Protein and peptide secretion	542717	544045	-0.14	0.341	413	428	461	434	459	482	441	361
TPANIC_0507	clpP1	Translation; Degradation of proteins, peptides, glycopeptides	544038	544649	-0.58	0.078	58	66	124	72	75	78	58	47
TPANIC_0508	clpX	Translation; Degradation of proteins, peptides, glycopeptides	544636	545883	0.37	0.015	390	324	407	389	348	441	511	481
TPANIC_0509	ahpC	Cellular processes; detoxification	545980	546546	-0.65	0.00334	28502	24636	31274	34517	28073	34306	24976	13584
TPANIC_0510	lepA	Translation; Translation factors	546727	548544	0.06	0.667	1016	961	985	1220	1099	1030	1095	1099
TPANIC_0511	carD	Transcription; Transcription factors	548482	549213	0.19	0.338	167	192	191	203	176	251	224	226
TPANIC_0512	ispDF	Terpenoid biosynthesis*	549210	550457	0.05	0.774	305	349	335	278	322	336	373	288
TPANIC_0513	trkA	Transport and binding proteins; Cations	550531	551931	0.43	0.000594	1054	1045	935	981	1017	916	1452	1207
TPANIC_0514	uvrA	DNA metabolism; DNA replication, recombination, repair	552045	554927	-0.38	0.00135	1040	1066	1148	1158	957	1042	850	786
TPANIC_0515	lptD	Cell membrane*	554924	557899	-0.04	0.782	431	504	547	517	444	488	465	483
TPANIC_0516	mviN	Other; Adaptations and atypical conditions	557913	559493	-1.42	0.00392	66	50	185	67	67	105	21	47
TPANIC_0517	ruvC	DNA metabolism; DNA replication, recombination, repair	559490	560080	-0.86	0.00716	44	51	66	41	40	53	27	27
TPANIC_0518	thiamine diphosphokinase	Hypothetical protein*	560062	560754	-0.68	0.0137	88	58	93	88	75	98	59	44
TPANIC_0519	atoC	Purines, pyrimidines, nucleosides, nucleotides; Regulatory functions	560751	562127	-0.14	0.646	153	143	258	168	118	199	155	160
TPANIC_0521	dnaZX1	DNA metabolism; DNA replication, recombination, repair	563323	564594	-0.18	0.297	657	887	798	830	783	800	797	593
TPANIC_0522	CvpA family prot.	Hypothetical protein*	564605	565084	0.1	0.81	30	26	19	28	20	28	29	25
TPANIC_0523	murG	Cell envelope; Biosynthesis of murein sacculus and peptidoglycan	565081	566235	0.08	0.635	408	414	340	350	430	354	435	371
TPANIC_0524	lon2	Translation; Degradation of proteins, peptides, glycopeptides	566239	568884	0.27	0.0525	4342	3912	4032	4165	3726	4016	4152	5595
TPANIC_0525	efp	Translation; Translation factors	569020	569583	0.11	0.636	8090	10820	8028	8966	10225	9496	12747	7275
TPANIC_RS02575	hypothetical protein	Hypothetical protein*	569580	569732	0.12	0.617	196	184	196	250	197	137	209	211
TPANIC_0526	hrpA	DNA metabolism; DNA replication, recombination, repair	569731	571737	-0.11	0.35	3510	3662	3124	3582	3723	3426	3362	3132
TPANIC_0527	ntpD2	Energy metabolism; ATP-proton motive force interconversion	571785	572414	0.71	9.5e-06	936	1212	903	994	1261	1001	1612	1825
TPANIC_0528	ntpB2	Energy metabolism; ATP-proton motive force interconversion	572509	573951	0.49	0.000981	1417	2027	1715	1752	1874	1917	2473	2523
TPANIC_0529	ntpA2	Energy metabolism; ATP-proton motive force interconversion	573948	575765	0.29	0.0498	622	559	615	561	615	589	627	834
TPANIC_0530	ATPase	Energy metabolism; ATP-proton motive force interconversion	575762	576388	0.03	0.91	138	138	153	147	214	143	145	173
TPANIC_0531	V-type ATP synthase subunit F	Energy metabolism; ATP-proton motive force interconversion	576394	576711	-0.14	0.621	91	113	126	100	87	141	111	87
TPANIC_RS02610	ATP synthase subunit K	Energy metabolism; ATP-proton motive force interconversion*	576734	577030	0.16	0.49	78	89	88	80	84	90	96	92
TPANIC_0533	ntpI2	Energy metabolism; ATP-proton motive force interconversion	577032	578717	-0.21	0.0997	629	720	695	700	679	633	544	626
TPANIC_0534	V-type ATPase subunit	Hypothetical protein*	578710	579735	-0.45	0.00173	322	286	299	286	298	274	223	206
TPANIC_RS02625	hypothetical protein	Hypothetical protein*	579739	580062	0.45	0.263	63	103	83	114	73	61	160	62
TPANIC_0536	secG	Protein transport*	580080	580496	1.04	5.16e-09	233	256	201	171	234	189	406	477
TPANIC_0537	tpiA	Energy metabolism; Glycolysis/gluconeogenesis	580646	581395	0.12	0.466	307	302	367	305	314	293	356	326
TPANIC_RS05305	hypothetical protein	Hypothetical protein*	580414	580620	1.2	0.577	1	3	0	0	0	1	0	4
TPANIC_0538	pgk	Energy metabolism; Glycolysis/gluconeogenesis	581546	582805	0.49	0.475	700	1658	464	532	898	450	1133	1073
TPANIC_0539	hypothetical protein	Hypothetical protein*	582847	583029	-1.07	0.0774	14	13	21	23	15	35	13	5
TPANIC_t0024	tRNA-Asn	tRNA*	583020	583092	-0.82	0.0705	31	33	29	31	32	23	23	8
TPANIC_0540	anti-sigma factor antagonist	Purines, pyrimidines, nucleosides, nucleotides; Regulatory functions	583285	583650	-0.64	0.000498	175	222	166	183	171	203	116	125
TPANIC_RS05315	hypothetical protein	Hypothetical protein*	583662	583889	-1.59	7.68e-05	47	35	61	48	37	69	21	10
TPANIC_0541	era	Cellular processes; Other	583780	584739	-0.61	0.000328	361	413	408	410	452	470	313	229
TPANIC_0542	pfp	Energy metabolism; Glycolysis/gluconeogenesis	584736	586457	-0.27	0.0844	1126	1149	1523	1324	1249	1423	1062	1098
TPANIC_0543	ruvA	DNA metabolism; DNA replication, recombination, repair	586517	587200	-0.13	0.667	106	132	157	77	96	136	107	108
TPANIC_0544	SpnA family nuclease	GTPase activity, metal ion binding*	587242	589110	0.14	0.466	454	345	440	405	345	371	383	489
TPANIC_0545	galactose ABC family transporter substrate-binding prot.	Transport and binding proteins; Carbohydrates, organic alcohols, acids	589135	590199	-0.92	6.97e-08	309	265	345	333	305	371	184	152
TPANIC_0546	serine protease	Translation; Degradation of proteins, peptides, glycopeptides	590284	591999	-0.39	0.00711	771	744	888	818	716	849	547	676
TPANIC_0547	ispH	Cellular processes; Toxin production and resistance	591996	593126	0.05	0.794	6494	6930	5863	5751	6783	6208	5453	7641
TPANIC_RS02690	hypothetical protein	Hypothetical protein*	593085	593297	-0.69	0.151	17	15	25	33	29	23	12	18
TPANIC_0548	UPF0164 family prot.	Hypothetical protein*	593270	594574	-0.64	6.21e-05	1650	1562	1241	1547	1864	1415	954	1034
TPANIC_0549	clpA1	Translation; Degradation of proteins, peptides, glycopeptides	594672	597116	0.03	0.874	3798	4815	3831	3891	4620	4195	4322	4207
TPANIC_0550	trmE	Cellular processes; detoxification	597157	598644	-0.32	0.0305	3052	3547	3604	3495	3998	4302	3057	2799
TPANIC_0551	phosphatase PAP2 family prot.	Other categories; Other	598648	599736	-0.59	0.00072	165	188	198	167	176	208	122	122
TPANIC_0552	hypothetical protein	Hypothetical protein*	599749	600282	0.09	0.613	572	514	523	457	609	530	648	486
TPANIC_t0025	tRNA-Cys	tRNA*	600358	600429	-0.89	0.161	15	19	19	8	12	35	12	6
TPANIC_0553	AI-2E family transporter	Hypothetical protein*	600526	601737	0.12	0.575	268	227	331	326	270	293	349	270
TPANIC_0554	gph	Energy metabolism; Sugars	601697	602440	-0.73	2.01e-08	1607	1726	1336	1635	1696	1510	903	1012
TPANIC_0555	gltP	Transport and binding proteins; Amino acids, peptides, amines	602514	603695	0.35	0.00178	1704	1664	1907	1976	1769	1729	2328	2230
TPANIC_0556	asnA	Amino acid biosynthesis; Aspartate family	603918	604910	0.03	0.881	308	347	355	307	351	295	369	294
TPANIC_0557	DUF1007 family prot.	Hypothetical protein*	605015	605728	-0.3	0.138	340	400	344	367	415	344	360	233
TPANIC_0558	nicO	Cobalt ion transport*	605758	606666	0.52	0.00528	870	707	520	768	693	670	972	1043
TPANIC_0559	thiI	ATP, tRNA binding*	606728	607933	-0.24	0.0136	2823	3188	2909	3012	3115	2912	2590	2472
TPANIC_0560	tktA	Energy metabolism; Pentose phosphate pathway	607986	609971	0.45	0.0203	2162	2131	1613	1782	2041	1800	2054	3185
TPANIC_0561	YgcG family prot.	Cell membrane*	610082	611002	0.07	0.642	540	519	577	509	446	499	583	500
TPANIC_0562	spsE	Cell envelope; Biosynthesis of surface polysaccharides, lipopolysaccharides	611104	612240	0.6	2.63e-05	2921	3486	2696	3049	3735	3139	4987	4623
TPANIC_0563	J domain-containing prot.	Hypothetical protein*	612231	612644	0.57	0.00354	312	319	253	369	369	325	553	401
TPANIC_0565	DUF459 domain-containing prot.	Hypothetical protein*	614559	615776	-0.19	0.301	332	355	454	319	368	417	319	338
TPANIC_0566	algI	Cell envelope; Biosynthesis of surface polysaccharides, lipopolysaccharides	615790	617277	-0.9	0.00131	151	107	168	138	128	188	98	56
TPANIC_0567	flbB	Cell membrane*	617309	617908	-0.25	0.119	624	541	457	584	638	575	465	491
TPANIC_0568	eda	Energy metabolism; Entner-Doudoroff	618008	618640	0.01	0.962	369	350	294	334	317	290	310	349
TPANIC_0569	pepP	Translation; Degradation of proteins, peptides, glycopeptides	618762	621086	0.18	0.124	714	795	787	746	780	830	861	895
TPANIC_0570	TPM domain-containing prot.	Hypothetical protein*	621111	621956	0.07	0.667	316	319	298	283	284	309	281	360
TPANIC_0571	LemA family prot.	Other categories; Unknown	621983	622648	0.59	6.23e-05	237	217	223	235	276	218	347	359
TPANIC_0572	FMN-binding prot.	Hypothetical protein*	622666	623748	0.24	0.0836	384	361	357	386	343	375	460	402
TPANIC_0574	hypothetical protein	Cell envelope; Biosynthesis of murein sacculus and peptidoglycan	623858	625162	1.49	2.46e-15	2377	2335	1454	1913	2215	1678	5450	5741
TPANIC_0575	ptsI	Purines, pyrimidines, nucleosides, nucleotides; Regulatory functions	625274	627331	0.23	0.0981	2452	2261	2914	2785	2468	2775	3176	2931
TPANIC_0576	prfB	Translation; Translation factors	627395	628501	0.25	0.15	289	268	263	254	299	262	283	369
TPANIC_0577	hypothetical protein	Hypothetical protein*	628393	630237	-0.11	0.459	902	980	916	826	1024	1056	814	947
TPANIC_0578	ftsY	Cellular processes; Cell division	630244	631131	0.13	0.458	574	500	464	549	462	444	484	616
TPANIC_0579	hypothetical protein	Hypothetical protein*	631128	631904	-0.05	0.794	219	235	233	282	295	245	243	240
TPANIC_0580	lolE1	Metal ion binding*	631897	633186	0.02	0.94	317	253	362	354	293	372	335	322
TPANIC_0581	ABC transporter ATP-binding prot.	Transport and binding proteins; Unknown substrate	633179	633859	-0.23	0.229	397	398	451	538	449	440	435	319
TPANIC_0582	lolE2	Metal ion binding*	633856	635343	-0.46	0.0606	182	181	298	223	246	298	179	167
TPANIC_0584	hypothetical protein	Hypothetical protein*	635439	636848	0.18	0.146	3425	3721	3149	3759	3572	3365	4216	3693
TPANIC_0585	oppA	Transport and binding proteins; Amino acids, peptides, amines	636841	638484	-0.59	0.00391	2838	4077	3224	3415	4210	3862	2910	1865
TPANIC_0586	leuS	Translation; Amino acyl tRNA synthetases	638573	641209	0.36	0.000273	2400	2541	2582	2790	2471	2602	3325	3235
TPANIC_0587	holA	DNA binding*	641189	642211	0.07	0.617	480	463	513	432	437	426	498	467
TPANIC_0589	hpr	Purines, pyrimidines, nucleosides, nucleotides; Regulatory functions	642299	642565	0.24	0.517	30	26	40	35	37	39	47	33
TPANIC_0591	hprK	Purines, pyrimidines, nucleosides, nucleotides; Regulatory functions	642610	643599	-0.12	0.621	183	154	259	172	191	180	174	177
TPANIC_t0026	tRNA-Arg	tRNA*	643748	643820	-1.16	3.1e-20	3274	3147	3019	3474	3563	3052	1290	1630
TPANIC_t0027	tRNA-Pro	tRNA*	643831	643905	-0.74	0.0085	80	93	60	100	81	62	50	44
TPANIC_t0028	tRNA-Asp	tRNA*	643957	644030	0.28	0.531	36	44	19	39	24	54	37	51
TPANIC_t0029	tRNA-Met	tRNA*	644100	644172	-0.74	0.247	9	8	27	15	20	13	9	9
TPANIC_0592	M15 family metallopeptidase	Hypothetical protein*	644332	645834	-1.28	1.13e-19	515	564	685	581	582	597	252	229
TPANIC_0593	hypothetical protein	Hypothetical protein*	645771	647804	-0.24	0.0167	5179	4983	5282	5158	5148	5556	4713	4089
TPANIC_0594	DUF2147 domain-containing prot.	Hypothetical protein*	647839	648498	0.59	0.0065	1006	837	633	763	771	696	922	1443
TPANIC_0595	adk	Purines, pyrimidines, nucleosides, nucleotides; Nucleotide and nucleoside interconversions	648526	649161	0.01	0.985	220	138	141	110	130	117	118	172
TPANIC_0596	pcnB2	Transcription; RNA processing	649185	650297	0	0.996	551	606	554	627	499	639	612	543
TPANIC_0598	hypothetical protein	Hypothetical protein*	650405	652564	-0.06	0.795	555	465	518	550	505	549	392	623
TPANIC_0599	CpXC domain-containing prot.	Hypothetical protein*	652506	653159	-0.61	0.184	57	24	59	51	29	79	37	28
TPANIC_0600	rseP	Translation; Degradation of proteins, peptides, glycopeptides	653169	654521	0	0.996	203	148	255	208	203	179	192	209
TPANIC_0601	dxr	NADPH, manganese ion binding*	654518	655648	-0.1	0.613	256	218	260	251	249	251	198	270
TPANIC_0602	cdsA	Fatty acid and phospholipid metabolism; Biosynthesis	655645	656508	-0.98	0.00182	80	68	133	83	66	103	46	45
TPANIC_0603	uppS	Mg ion binding*	656505	657191	0.54	0.00161	292	329	273	358	363	330	416	525
TPANIC_0604	frr	Translation; Translation factors	657197	657748	0.23	0.276	414	375	260	303	301	309	366	402
TPANIC_0605	tsf	Translation; Translation factors	657852	658724	0.36	0.0301	676	503	523	653	670	570	713	830
TPANIC_0606	rpsB	Translation; Ribosomal proteins: synthesis and modification	658815	659690	0.56	0.000908	1308	1160	853	999	1160	1041	1527	1673
TPANIC_t0030	tRNA-Arg	tRNA*	659888	659961	-1.9	6.68e-12	276	135	192	232	203	184	66	41
TPANIC_0608	HEAT repeat domain-containing prot.	Hypothetical protein*	660056	660784	0.7	3.33e-06	863	975	690	812	894	827	1252	1488
TPANIC_RS03005	hypothetical protein	Hypothetical protein*	660807	661112	-0.14	0.522	128	100	115	130	140	126	113	110
TPANIC_0609	asnS	Translation; Amino acyl tRNA synthetases	661264	662835	0.71	2.31e-09	4176	4266	3702	4650	4758	4177	6793	7271
TPANIC_0610	tprH	Other categories; Unknown	662845	664926	0.06	0.675	680	847	798	714	800	819	832	784
TPANIC_0611	sufC	Transport and binding proteins; Unknown substrate	665068	665847	0.52	0.00109	2073	2207	1630	2245	2102	1988	3274	2558
TPANIC_0612	sufB	Other categories; Other*	665928	667367	0.1	0.455	1956	1737	1533	1718	1848	1627	1886	1842
TPANIC_0613	sufD	Other categories; Other*	667394	668542	0.27	0.0845	1138	1106	850	1003	1062	922	1139	1303
TPANIC_0614	sufS	Other categories; Other	668539	669753	-0.02	0.886	860	822	789	834	820	897	845	805
TPANIC_0615	nifU	Other categories; Other	669804	670247	0.55	0.000318	400	469	471	440	461	440	561	756
TPANIC_0616	rpiA	Energy metabolism; Pentose phosphate pathway	670268	671032	-0.08	0.572	629	726	612	672	745	694	603	681
TPANIC_0617	DUF2715 domain-containing prot.	Hypothetical protein*	671059	671337	-0.22	0.387	107	94	72	94	96	96	71	91
TPANIC_0618	DUF2715 domain-containing prot.	Hypothetical protein*	671402	671791	-0.17	0.403	186	162	152	159	195	154	165	129
TPANIC_0619	DUF2715 domain-containing prot.	Hypothetical protein*	671847	672662	0.12	0.406	804	679	661	747	691	699	706	854
TPANIC_0620	tprI	Other categories; Unknown	672656	674485	-0.22	0.0211	1436	1441	1414	1462	1465	1538	1266	1242
TPANIC_0621	tprJ	Other categories; Unknown	674543	676819	0.62	2.41e-09	863	781	869	811	775	829	1227	1297
TPANIC_0622	tetratricopeptide repeat prot.	Hypothetical protein*	676878	678659	0.45	0.00891	1070	1163	855	931	1130	971	1193	1590
TPANIC_RS03080	transglycosylase SLT domain-containing prot.	Hypothetical protein*	678625	680415	0.44	0.000161	3082	3277	2766	2949	3376	2891	3945	4363
TPANIC_0624	OmpA family prot.	Cell membrane*	680419	681849	0.31	0.0104	971	1125	1103	951	1099	1091	1365	1252
TPANIC_0625	hypothetical protein	Hypothetical protein*	681849	682601	0.45	0.000102	549	568	525	605	620	565	780	781
TPANIC_0626	sbcD	DNA metabolism; DNA replication, recombination, repair	682598	683773	-0.26	0.15	2250	3218	2650	2656	2999	2968	2653	2014
TPANIC_0627	sbcC	DNA metabolism; DNA replication, recombination, repair	683770	686913	0.15	0.229	2503	3020	2765	2551	2862	2868	3168	2945
TPANIC_0628	pncB	NAD biosynthesis*	686910	688391	0.29	0.0188	2652	2495	2216	2321	2508	2182	3061	2777
TPANIC_0629	hypothetical protein	Hypothetical protein*	688574	689386	0.4	0.00586	2514	2368	2135	2428	2448	2338	2631	3637
TPANIC_0630	cheR	Cellular processes; Other	689556	690467	-0.32	0.0356	721	884	642	739	803	748	645	559
TPANIC_0631	cheB	Cellular processes; Other	690514	691725	0.16	0.294	619	529	707	632	565	638	688	687
TPANIC_0632	trpS	Translation; Amino acyl tRNA synthetases	691830	692843	-0.5	0.000499	539	642	604	584	638	705	404	472
TPANIC_0633	pilB	Purines, pyrimidines, nucleosides, nucleotides; Regulatory functions	692984	693859	0.9	6.16e-08	2809	2552	1817	2441	2679	2214	4759	4260
TPANIC_0634	lig	DNA metabolism; DNA replication, recombination, repair	693978	696449	0.44	0.000464	3253	3182	2759	2806	3230	2626	4164	3921
TPANIC_0636	recO	DNA metabolism; DNA replication, recombination, repair*	696484	697254	-1.46	8.75e-06	84	64	112	86	85	111	43	20
TPANIC_0637	miaA	Translation; tRNA modification	697292	698242	-1.31	4.81e-08	150	134	182	134	147	189	75	47
TPANIC_RS05325	hypothetical protein	Hypothetical protein*	698196	698381	-1.38	0.0663	10	19	9	5	9	13	6	2
TPANIC_0638	hypothetical protein	Hypothetical protein*	698466	698900	-0.54	0.0222	131	147	175	182	131	180	127	86
TPANIC_t0031	tRNA-Arg	tRNA*	698981	699054	-0.06	0.932	29	15	23	37	8	35	21	26
TPANIC_t0032	tRNA-His	tRNA*	699069	699140	-0.97	0.207	4	6	8	13	11	10	4	5
TPANIC_t0033	tRNA-Phe	tRNA*	699277	699349	-1.28	0.146	2	15	14	12	9	13	7	1
TPANIC_0639	mcp3	Cellular processes; Other	699350	701284	-0.67	3.09e-11	2489	2412	2471	2698	2743	2685	1685	1564
TPANIC_0640	mcp4	Cellular processes; Other	701308	703152	-0.2	0.0499	1317	1407	1360	1412	1433	1467	1250	1183
TPANIC_0641	hisS	Translation; Amino acyl tRNA synthetases	703170	704498	0.09	0.713	855	1016	698	863	884	826	1155	662
TPANIC_RS05330	hypothetical protein	Hypothetical protein*	704434	704640	-1.26	0.109	5	5	12	9	9	10	4	3
TPANIC_0642	manB	Energy metabolism; Polysaccharides	704639	706399	-0.39	0.00845	727	583	651	623	615	565	521	431
TPANIC_0643	dnaQ	DNA metabolism; DNA replication, recombination, repair	706396	707043	-0.48	0.00839	230	232	226	222	227	252	192	136
TPANIC_0644	lysS1	Translation; Amino acyl tRNA synthetases	707040	708626	-0.68	0.000922	306	267	439	297	328	365	216	201
TPANIC_0646	hypothetical protein	Hypothetical protein*	708892	710214	0.25	0.165	296	366	323	246	290	334	350	389
TPANIC_0647	serS	Translation; Amino acyl tRNA synthetases	710126	711406	-0.48	0.0367	214	163	237	210	134	202	139	139
TPANIC_0648	tetratricopeptide repeat prot.	Hypothetical protein*	711456	713504	-0.5	0.000201	591	533	644	665	556	559	422	413
TPANIC_0649	tlyC	Cellular processes; Toxin production and resistance	713449	714246	-0.96	0.00355	64	64	100	67	67	67	47	24
TPANIC_0650	hypothetical protein	Hypothetical protein*	714234	714716	0.84	0.000106	113	134	136	130	93	137	186	261
TPANIC_RS03225	HD family phosphohydrolase	Hypothetical protein*	714722	717289	0.73	3.49e-10	2077	2391	1950	2201	2312	2246	3855	3399
TPANIC_0652	potA	Transport binding proteins; Amino acids, peptides, amines	717323	718450	0.11	0.472	4461	3892	5060	5147	4559	4876	5491	4594
TPANIC_0653	potB	Transport and binding proteins; Amino acids, peptides, amines	718447	719346	0.12	0.562	1584	1865	1342	1531	1676	1483	2043	1378
TPANIC_0654	potC	Transport and binding proteins; Amino acids, peptides, amines	719339	720157	0.14	0.465	197	168	210	191	172	179	187	229
TPANIC_0655	potD	Transport and binding proteins; Amino acids, peptides, amines	720193	721239	0.02	0.923	338	253	306	334	293	339	314	316
TPANIC_0657	csrA	Purines, pyrimidines, nucleosides, nucleotides; Regulatory functions	721294	721515	-0.7	0.00119	157	251	247	235	227	196	144	125
TPANIC_0658	fliW	Cell envelope; Other	721509	721961	-0.11	0.647	134	93	119	131	134	143	105	129
TPANIC_0659	flgL	Cell envelope; Surface structures	721980	723230	0.19	0.155	560	549	513	481	568	526	576	641
TPANIC_0660	flgK	Cell envelope; Surface structures	723264	725141	-0.26	0.0225	802	770	846	836	843	863	727	646
TPANIC_0661	hypothetical protein	Hypothetical protein*	725247	725759	-0.11	0.461	1583	1390	1358	1609	1600	1390	1508	1245
TPANIC_0662	fbaB	Energy metabolism; Glycolysis/gluconeogenesis	725882	726880	0.66	8.14e-05	961	784	727	819	838	750	1070	1514
TPANIC_0663	flaA2	Cell envelope; Other	727147	727875	0.82	3.09e-07	2578	2502	1696	2301	2238	2082	3857	4031
TPANIC_0664	flaA3	Cell envelope; Surface structures	727872	728597	0.11	0.315	911	819	864	843	836	836	944	897
TPANIC_0665	hypothetical protein	Hypothetical protein*	728615	729370	-0.36	0.033	1131	1087	1085	1187	1163	1197	711	1079
TPANIC_0666	hypothetical protein	Hypothetical protein*	729367	729660	0.24	0.475	124	97	98	106	70	73	80	147
TPANIC_0667	udk	Purines, pyrimidines, nucleosides, nucleotides; Salvage of nucleosides, nucleotides	729704	731359	-0.12	0.468	920	729	724	680	693	727	701	673
TPANIC_t0034	tRNA-Pro	tRNA*	731443	731515	-0.97	3.15e-07	246	267	227	228	266	216	144	98
TPANIC_0668	Yggt family prot.	Hypothetical protein*	731602	732210	0.39	0.28	57	39	97	65	53	92	83	96
TPANIC_0669	dnaE	DNA metabolism; DNA replication, recombination, repair	732207	735719	0.19	0.296	1613	1913	2000	1884	1827	1722	2501	1659
TPANIC_t0035	tRNA-Arg	tRNA*	735838	735911	-1.49	1.06e-07	75	65	82	77	98	71	32	21
TPANIC_0670	ddl	Cell envelope; Biosynthesis of murein sacculus and peptidoglycan	735873	737063	-1.26	3.15e-07	310	253	492	421	363	440	178	137
TPANIC_0671	CDP-alcohol phophatidyltransferase family prot.	Fatty acid and phospholipid metabolism; Biosynthesis	737065	738066	-0.57	0.0845	91	90	136	79	70	114	82	46
TPANIC_0672	glyS	Translation; Amino acyl tRNA synthetases	738130	739605	-0.53	0.016	248	172	303	261	244	288	187	160
TPANIC_0673	gltX	Translation; Amino acyl tRNA synthetases	739653	741266	0.87	7.18e-13	805	716	800	783	762	870	1322	1573
TPANIC_0674	Smr/MutS family prot.	DNA repair*	741444	742052	0.54	0.0241	586	465	363	509	385	441	501	840
TPANIC_0675	TraB/GumN family prot.	Metabolic process*	742058	743056	-0.55	0.00245	1065	1304	1384	1247	1429	1408	1065	719
TPANIC_0676	hypothetical protein	Hypothetical protein*	743068	743346	-0.11	0.572	207	152	176	192	162	183	171	159
TPANIC_0677	hypothetical protein	Hypothetical protein*	743368	743976	0.22	0.306	241	179	171	175	177	182	195	244
TPANIC_t0036	tRNA-Val	tRNA*	744066	744137	-1.13	0.286	9	8	25	0	11	6	7	2
TPANIC_0678	hypothetical protein	Hypothetical protein*	744230	745153	-0.64	2.56e-06	3113	3319	2546	3116	3379	2924	2100	1841
TPANIC_0679	hypothetical protein	Hypothetical protein*	745150	745467	-0.84	0.000738	106	89	91	110	147	127	64	58
TPANIC_0680	gcp	Translation; Degradation of proteins, peptides, glycopeptides	745508	746566	-0.11	0.474	300	330	350	334	333	359	311	310
TPANIC_0681	alr	Cell envelope; Biosynthesis of murein sacculus and peptidoglycan	746617	747750	-0.84	0.00354	90	113	180	144	114	159	84	64
TPANIC_0682	rrmJ	Cellular processes; Cell division	747779	748381	0.32	0.091	161	128	157	155	156	154	208	168
TPANIC_0683	polyprenyl synthetase family prot.	Biosyn of cofactors/prosthetic groups/carriers; Menaquinone and ubiquinone	748435	749568	0.12	0.312	664	625	660	701	640	675	746	688
TPANIC_RS05340	hypothetical protein	Hypothetical protein*	749471	749716	-0.8	0.0116	61	63	67	40	70	79	42	29
TPANIC_0684	mglB	Transport and binding proteins; Carbohydrates, organic alcohols, acids	749861	751072	0.85	0.0026	14105	15151	6978	10731	16723	9549	24105	19980
TPANIC_0685	mglA	Transport and binding proteins; Carbohydrates, organic alcohols, acids	751192	752682	0.19	0.201	3516	3911	3259	3227	4011	3375	4370	3696
TPANIC_0686	mglC	Transport and binding proteins; Carbohydrates, organic alcohols, acids	752697	754292	-0.47	1.5e-05	983	988	970	934	901	922	724	647
TPANIC_0687	recG	DNA metabolism; DNA replication, recombination, repair	754420	756480	-0.54	0.0139	275	256	357	269	220	284	160	226
TPANIC_0688	ldcA	Cellular processes; Toxin production and resistance	756536	757549	-0.23	0.476	64	78	87	51	50	83	65	51
TPANIC_0689	engA	Other categories; Unknown	757550	758932	-0.46	0.059	184	183	217	180	143	204	105	170
TPANIC_0690	hypothetical protein	Hypothetical protein*	758968	759549	-0.66	0.0467	85	61	113	80	70	134	50	66
TPANIC_0691	scpA	Serine-type endopeptidase activity*	759542	760300	-0.86	0.00876	119	71	147	80	75	105	46	66
TPANIC_0692	recA	DNA metabolism; DNA replication, recombination, repair	760328	761551	-0.83	7.19e-11	860	785	723	885	804	778	421	488
TPANIC_t0037	tRNA-Ile	tRNA*	761620	761693	-1.07	0.0193	33	14	27	29	29	24	14	10
TPANIC_0693	hypothetical protein	Hypothetical protein*	761812	763134	-1.48	1.24e-30	1227	1023	1079	1329	1181	1109	409	422
TPANIC_0694	5-formyltetrahydrofolate cyclo-ligase	Biosyn of cofactors/prosthetic groups/carriers; Folic acid	763294	763971	0.04	0.84	853	1145	989	959	1130	1150	1125	1000
TPANIC_0695	accC	Purines, pyrimidines, nucleosides, nucleotides; Purine ribonucleotide biosynthesis	764059	765852	0	0.985	1155	1266	1081	1191	1239	1251	1235	1150
TPANIC_0696	cysteine hydrolase family prot.	Cellular processes; Toxin production and resistance	765840	766676	0.38	0.0736	336	354	313	318	322	361	324	549
TPANIC_RS03465	DUF2715 domain-containing prot.	Hypothetical protein*	766738	767373	-0.38	0.0853	126	115	152	135	110	153	108	94
TPANIC_0698	DUF2715 domain-containing prot.	Hypothetical protein*	767377	767922	0.21	0.281	153	117	133	120	137	140	158	150
TPANIC_0700	hypothetical protein	Hypothetical protein*	768035	768427	-0.07	0.728	201	192	183	214	176	156	189	165
TPANIC_0701	rpoZ	Transcription; DNA-dependent RNA polymerase	768565	768768	0.78	0.0351	126	78	214	115	72	131	177	248
TPANIC_t0038	tRNA-Pro	tRNA*	768848	768921	-0.13	0.466	214	202	192	184	180	204	183	177
TPANIC_0702	M23 family metallopeptidase	Hypothetical protein*	768938	770170	-0.28	0.111	1249	1486	1180	1257	1264	1273	859	1266
TPANIC_0704	recJ	DNA metabolism; DNA replication, recombination, repair	770170	772290	-0.26	0.161	354	337	431	397	284	332	296	300
TPANIC_0705	mrcA	Cell envelope; Biosynthesis of murein sacculus and peptidoglycan	772433	775087	-0.49	4.8e-05	2595	3058	2588	2763	3137	2814	2112	1897
TPANIC_0706	M23 family metallopeptidase	Hypothetical protein*	775384	776310	0.13	0.354	278	299	312	305	296	280	316	332
TPANIC_0707	hypothetical protein	Hypothetical protein*	776372	776851	0.04	0.842	175	149	137	142	169	135	158	153
TPANIC_0708	hypothetical protein	Hypothetical protein*	776917	777432	0.15	0.419	278	225	231	235	223	254	239	300
TPANIC_0709	whiG	Transcription; DNA-dependent RNA polymerase	777488	778276	0.15	0.247	3946	4632	4314	4217	4265	3992	5128	4233
TPANIC_0710	DUF342 domain-containing prot.	Hypothetical protein*	778285	780255	0.24	0.0161	1688	1816	1839	1654	1690	1758	1990	2133
TPANIC_0711	hypothetical protein	Hypothetical protein*	780292	780864	0.21	0.211	439	477	475	549	491	547	503	647
TPANIC_0712	fleN1	Other categories; Unknown	780879	781793	-0.51	0.0273	148	108	178	127	131	130	99	94
TPANIC_0713	flhF	Cell envelope; Surface structures	781765	783078	0.19	0.302	305	317	295	310	224	272	297	365
TPANIC_0714	flhA	Cell envelope; Surface structures	783113	785236	-0.04	0.82	593	623	606	557	569	633	490	678
TPANIC_0715	flhB	Cell envelope; Surface structures	785245	786375	0.05	0.905	85	77	157	87	70	97	73	128
TPANIC_0716	fliR	Cell envelope; Surface structures	786372	787169	-0.54	0.0481	104	89	122	63	107	92	66	67
TPANIC_0717	fliQ	Cell envelope; Surface structures	787182	787463	-1.03	0.123	11	9	20	21	12	37	12	5
TPANIC_0718	fliP	Cell envelope; Surface structures	787485	788300	-0.39	0.00526	348	334	324	315	295	319	256	235
TPANIC_0719	fliO	Cell envelope; Surface structures	788297	789085	-0.02	0.937	237	251	285	257	237	260	275	225
TPANIC_0720	fliY	Cell envelope; Surface structures	789021	790067	0.3	0.0371	1093	932	892	885	867	869	1035	1249
TPANIC_0721	fliM	Cell envelope; Surface structures	790060	791094	0.25	0.199	759	597	536	644	569	474	742	676
TPANIC_0722	fliL2	Cell envelope; Surface structures	791116	791664	0.35	0.0832	251	188	234	180	214	238	240	321
TPANIC_0724	motB	Cell envelope; Surface structures	791774	792490	-0.36	0.122	536	638	670	524	566	634	598	324
TPANIC_0725	motA	Cell envelope; Surface structures	792496	793275	-0.42	0.0056	288	283	280	305	258	245	204	210
TPANIC_0726	flbD	Cell envelope; Surface structures	793291	793488	0.06	0.916	18	10	20	15	20	34	18	23
TPANIC_0727	flgE	Cell envelope; Surface structures	793546	794937	-0.05	0.729	1622	1733	1500	1605	1682	1384	1486	1587
TPANIC_0728	flgD	Cell envelope; Surface structures	795008	795469	-0.21	0.166	453	472	485	484	447	516	458	361
TPANIC_0729	fliK	Other categories; Unknown	795545	797188	0.2	0.109	1606	1347	1360	1579	1481	1385	1682	1666
TPANIC_0730	pgsA2	Phospholipid biosynthesis*	797157	798254	-0.31	0.0419	568	500	430	518	530	459	384	425
TPANIC_0731	nudE	Cellular processes; Signal transduction*	798328	798948	0.32	0.0941	2758	2743	1826	2765	2812	2351	2884	3463
TPANIC_0732	folD	Biosyn of cofactors/prosthetic groups/carriers; Folic acid	798950	799897	-0.02	0.934	329	280	303	318	287	272	252	342
TPANIC_0733	outer membrane beta-barrel prot.	Cell membrane*	799993	800652	-0.25	0.141	2007	1934	1451	1888	2041	1548	1562	1476
TPANIC_0734	deoD	Purines, pyrimidines, nucleosides, nucleotides; Salvage of nucleosides, nucleotides	800685	801386	0.37	0.149	876	529	539	619	562	518	613	958
TPANIC_0735	gltD	Amino acid biosynthesis; Glutamate family	801468	803024	0.08	0.632	800	776	826	827	800	937	989	752
TPANIC_0736	hydG	Energy metabolism; Other	803027	803869	-0.37	0.0361	949	687	688	855	771	656	593	599
TPANIC_0737	msmE	Transport and binding proteins; Carbohydrates, organic alcohols, acids	804103	805413	-0.04	0.79	5598	7193	5738	6162	7001	6554	6569	5806
TPANIC_0738	rsfS	Ribosome assembly*	805459	805794	-0.45	0.141	44	65	71	64	44	59	43	42
TPANIC_0739	LCP family prot.	Hypothetical protein*	805791	806987	0.26	0.118	339	362	360	398	307	336	374	469
TPANIC_RS03670	yqeK	Hypothetical protein*	807061	807810	-0.55	0.00669	154	178	198	160	147	160	127	97
TPANIC_0741	nadD	NAD biosynthesis*	807755	808369	-0.09	0.752	88	74	119	72	87	115	88	86
TPANIC_0742	obgE	Cellular processes; Other	808366	809496	-0.15	0.4	296	317	354	249	317	337	274	289
TPANIC_0743	rpmA	Translation; Ribosomal proteins: synthesis and modification	809614	809877	0.47	0.0034	197	172	178	164	165	165	232	251
TPANIC_0744	ribosomal-processing cysteine protease	Ribosome assembly*	809908	810234	1.39	5.65e-08	86	107	74	69	90	71	267	161
TPANIC_0745	rplU	Translation; Ribosomal proteins: synthesis and modification	810247	810582	0.86	2.87e-05	74	112	88	107	99	97	168	178
TPANIC_0746	ppdK	Energy metabolism; Glycolysis/gluconeogenesis	810671	813376	1.05	1.31e-11	11845	12856	12930	11472	12750	12491	20159	31205
TPANIC_0747	hypothetical protein	Hypothetical protein*	813386	814420	-0.09	0.725	1532	1114	2164	1724	1267	1787	1582	1416
TPANIC_0748	cfpA	Cell envelope; Surface structures	814509	816545	0.41	0.000555	7403	8850	7411	8410	8757	8220	10296	11400
TPANIC_0749	hypothetical protein	Hypothetical protein*	816523	816744	-1.08	0.0222	30	16	23	40	26	23	15	9
TPANIC_0750	VWA domain-containing prot.	Hypothetical protein*	816714	817385	0.1	0.442	4920	5246	4239	5294	5371	4741	5334	5343
TPANIC_0751	vwb	Cell envelope; Surface structures*	817422	818135	-0.24	0.191	2382	3356	3016	2690	3494	3370	2823	2336
TPANIC_0752	hypothetical protein	Hypothetical protein*	818273	819415	0.11	0.546	323	281	369	298	336	378	361	351
TPANIC_0753	hypothetical protein	Hypothetical protein*	819496	819780	0.35	0.252	107	77	107	111	72	96	88	158
TPANIC_0754	miaB2	Metal ion binding*	819777	821147	-0.3	0.0495	847	1060	917	803	1075	974	759	778
TPANIC_0755	ptsN	Purines, pyrimidines, nucleosides, nucleotides; Regulatory functions	821189	821845	-0.4	0.0985	139	122	190	148	154	201	131	109
TPANIC_0756	fmt	Translation; tRNA modification	821931	822890	-0.21	0.212	366	393	381	370	429	336	367	281
TPANIC_0757	def	Translation; Protein modification	822894	823382	-0.39	0.00184	386	386	379	413	392	367	300	288
TPANIC_0758	rpsU	Translation; Ribosomal proteins: synthesis and modification	823423	823632	0.27	0.244	138	114	122	160	102	105	143	157
TPANIC_0760	pbp2	Cell envelope; Biosynthesis of murein sacculus and peptidoglycan	823827	825785	-0.21	0.161	2311	2684	2724	2834	2667	2935	2629	2008
TPANIC_0761	motility associated factor glycosyltransferase family prot.	Hypothetical protein*	825766	826644	0.04	0.854	650	863	584	759	811	800	848	677
TPANIC_0762	motility associated factor glycosyltransferase family prot.	Hypothetical protein*	826644	827855	-0.2	0.203	1685	2012	1455	1884	1806	1635	1462	1586
TPANIC_0763	hypothetical protein	Hypothetical protein*	827917	828750	0.07	0.671	363	379	449	430	362	450	457	394
TPANIC_0764	HD-GYP domain-containing prot.	Hypothetical protein*	828817	829992	0.13	0.387	2750	2872	2227	2694	2856	2370	2966	2775
TPANIC_0765	ftsH	Cellular processes; Cell division	829974	832154	0.95	7.05e-14	2500	2038	2009	2231	1920	1931	4094	4054
TPANIC_0766	hypothetical protein	Hypothetical protein*	832206	833087	0.87	1.17e-14	707	610	595	645	615	621	1198	1113
TPANIC_0767	fusA2	Translation; Translation factors	833298	835385	0.1	0.434	3341	3759	3181	3670	3708	3242	3648	3806
TPANIC_0768	tmpA	Cell envelope; Other	835524	836561	0.74	0.000167	11563	9301	6393	9229	9267	7963	14113	15735
TPANIC_0769	tmpB	Cell envelope; Other	836558	837535	0.63	0.000402	2245	2258	1559	1951	2374	1833	2838	3480
TPANIC_0770	DEAD/DEAH box helicase	Translation; Translation factors	837580	839529	0.58	6.2e-09	9328	11085	9607	10286	10451	10470	15582	14937
TPANIC_0771	nptA	Alkaloid metabolic process*	839550	841331	-0.94	6.43e-06	314	297	493	389	357	429	205	191
TPANIC_0772	hypothetical protein	Hypothetical protein	841335	842159	0.53	6.18e-08	1547	1578	1431	1550	1507	1438	2079	2282
TPANIC_0773	htrA1	Translation; Degradation of proteins, peptides, glycopeptides	842199	843431	0.07	0.621	1980	1717	1551	1684	1589	1597	1729	1816
TPANIC_t0039	tRNA-Lys	tRNA*	843408	843480	-0.9	0.415	1	1	12	7	6	8	2	5
TPANIC_t0040	tRNA-Leu	tRNA*	843624	843707	-1.2	0.0918	7	10	17	15	5	20	5	6
TPANIC_0774	mgtC	Transport and binding proteins; Cations	843740	844414	-0.48	0.000148	785	877	801	891	777	737	612	546
TPANIC_0775	nth	DNA metabolism; DNA replication, recombination, repair	844494	845129	-0.82	4.09e-12	1079	1163	1050	1146	1110	1172	575	702
TPANIC_0776	ComF family prot.	DNA, ATP binding*	845206	845982	0.24	0.0768	703	827	734	819	833	829	1007	857
TPANIC_0777	hypothetical protein	Hypothetical protein	846035	846259	0.68	6.28e-07	1276	1338	1481	1538	1140	1384	2304	2054
TPANIC_0778	mazG	Other categories; Unknown	846328	847239	-0.04	0.789	419	464	478	386	423	477	423	435
TPANIC_0779	dedA	Other categories; Unknown	847236	847880	-0.81	0.000158	125	97	100	103	104	117	63	58
TPANIC_0780	nadE	Biosyn of cofactors/prosthetic groups/carriers; Pyridine nucleotides	847927	849966	-0.4	0.0472	288	307	415	289	374	404	279	243
TPANIC_0781	M23 family metallopeptidase	Hypothetical protein*	850003	850953	-0.68	1.95e-05	192	225	233	212	212	212	133	135
TPANIC_0783	hypothetical protein	Hypothetical protein*	850982	852079	-0.36	0.0154	390	391	430	432	359	459	335	304
TPANIC_0784	hypothetical protein	Hypothetical protein*	852281	852880	-0.36	0.0516	2145	2719	2053	2384	2616	2132	2168	1467
TPANIC_0785	hypothetical protein	Hypothetical protein*	852877	853563	-0.61	9.72e-05	346	388	362	319	359	320	252	201
TPANIC_0786	lptB	Transport and binding proteins; Unknown substrate	853695	854408	-1.03	2.53e-12	405	487	495	416	450	428	237	198
TPANIC_0787	hypothetical protein	Hypothetical protein*	854455	854874	-0.62	0.0548	58	59	102	48	69	71	45	44
TPANIC_0788	hypothetical protein	Hypothetical protein*	854956	855846	-0.78	1.47e-07	1204	1252	937	1199	1371	1235	699	697
TPANIC_0789	outer membrane lipoprotein-sorting prot.	Cell membrane*	855859	856635	0.33	0.0222	481	529	402	454	499	478	565	629
TPANIC_0790	RND family transporter	Transport and binding proteins; Other	856654	859320	-0.45	0.0014	675	647	802	687	644	767	547	480
TPANIC_0791	hypothetical protein	Hypothetical protein*	859463	859732	-0.03	0.951	89	107	117	200	79	74	138	78
TPANIC_0792	flaB1	Cell envelope; Surface structures	859694	860554	0.1	0.634	27257	30668	25749	30482	28325	26403	37114	23012
TPANIC_0793	hypothetical protein	Hypothetical protein*	860633	862252	0.27	0.0136	1393	1351	1482	1530	1482	1544	1852	1673
TPANIC_0794	metK	Cellular processes; Central intermediary metabolism	862289	863479	-0.33	0.0201	449	433	520	518	476	423	380	365
TPANIC_0796	FAD:protein FMN transferase	Hypothetical protein*	863680	864768	-0.44	0.000133	626	695	615	608	630	619	477	451
TPANIC_0797	proC	Amino acid biosynthesis; Glutamate family	864828	865619	-0.13	0.531	165	187	195	156	191	159	143	181
TPANIC_0798	metG	Translation; Amino acyl tRNA synthetases	865670	868105	-0.46	0.0144	391	383	481	339	350	479	277	314
TPANIC_0800	dacC	Cell envelope; Biosynthesis of murein sacculus and peptidoglycan	868433	869905	-0.16	0.345	1491	1620	1246	1505	1804	1418	1472	1226
TPANIC_0801	clpA2	Translation; Degradation of proteins, peptides, glycopeptides	869966	872395	-0.02	0.913	765	755	857	756	820	785	811	748
TPANIC_0802	hypothetical protein	Hypothetical protein*	872366	872770	-0.69	0.00404	81	82	110	82	101	82	56	55
TPANIC_0803	nrnA	Exonuclease*	872784	873992	0.49	4.5e-05	901	962	863	886	894	961	1399	1155
TPANIC_0804	ugpC	Transport and binding proteins; Carbohydrates, organic alcohols, acids	874070	875233	0.21	0.155	1898	2614	2252	2142	2354	2236	2714	2477
TPANIC_0805	rnb	Transcription; Degradation of DNA	875258	877360	-0.14	0.447	385	440	504	367	429	410	350	422
TPANIC_0806	femX	Cell envelope; Biosynthesis of murein sacculus and peptidoglycan	877360	878856	0.06	0.662	598	680	616	629	746	653	650	717
TPANIC_0807	rpmF	Translation; Ribosomal proteins: synthesis and modification	878985	879173	0.98	1.44e-09	651	488	470	580	549	460	1137	969
TPANIC_0808	acpP	Fatty acid and phospholipid metabolism; Biosynthesis	879234	879470	0.54	0.00267	358	355	436	466	386	425	685	489
TPANIC_0809	rnc	Transcription; Degradation of DNA	879467	880231	0.19	0.201	894	778	842	867	699	738	960	868
TPANIC_0810	dam	DNA metabolism; DNA replication, recombination, repair	880262	881173	-0.54	0.00107	431	439	538	429	466	557	355	296
TPANIC_RS04015	acyl—CoA ligase	Acyl-CoA ligase activity*	881359	882372	-1.44	6.37e-26	1478	1439	1296	1561	1497	1438	460	618
TPANIC_RS04020	hypothetical protein	Hypothetical protein*	882344	883027	-1.24	5.61e-07	137	173	210	175	139	214	87	58
TPANIC_0813	hypothetical protein	Hypothetical protein*	883045	884067	-0.2	0.15	462	459	428	445	470	481	371	432
TPANIC_0814	trxB	Purines, pyrimidines, nucleosides, nucleotides; 2'-Deoxyribonucleotide metabolism	884290	885213	0.58	2.25e-05	1399	1545	1172	1367	1507	1211	2050	2047
TPANIC_0815	GNAT family N-acteyltransferase	GTP, metal ion binding*	885335	886318	-0.38	0.00789	715	825	882	843	882	831	703	569
TPANIC_0816	hypothetical protein	Hypothetical protein*	886390	887055	-0.41	0.0451	160	173	183	160	142	218	128	134
TPANIC_0817	eno	Energy metabolism; Glycolysis/gluconeogenesis	887193	888491	-0.07	0.587	2836	2376	2462	2817	2486	2552	2473	2460
TPANIC_0819	rnz	tRNA processing, metal ion binding*	888667	889593	-0.46	0.00705	271	251	293	299	238	309	218	183
TPANIC_0820	tetratricopeptide repeat prot.	Hypothetical protein*	889627	890397	-0.79	0.0021	179	144	189	130	154	164	117	65
TPANIC_0821	tpn32	Cell envelope; Lipoproteins	890493	891299	0.28	0.171	487	487	430	497	643	394	665	522
TPANIC_0822	mechanosensitive ion channel prot.	Cell membrane*	891380	892285	0.27	0.0906	312	256	269	331	278	296	356	341
TPANIC_0823	sorA	Energy metabolism; Electron transport	892373	892759	0.65	0.000488	310	276	224	251	269	250	348	482
TPANIC_0824	dxs	Energy metabolism; Pentose phosphate pathway	893156	895048	0.34	0.000305	9300	10300	9506	9404	9786	10266	12926	11823
TPANIC_0825	hypothetical protein	Hypothetical protein*	895012	895230	-0.87	0.171	7	14	11	8	17	16	7	6
TPANIC_0826	TIGR00159 family prot.	Hypothetical protein*	895217	896038	0.07	0.738	185	171	213	156	163	173	173	201
TPANIC_RS04090	hypothetical protein	Hypothetical protein*	896016	896978	-0.11	0.531	460	573	598	464	551	544	521	464
TPANIC_0828	acpS	Fatty acid and phospholipid metabolism; Biosynthesis	896975	897352	0.55	0.11	39	26	61	56	37	44	61	69
TPANIC_0829	DUF2225 domain-containing prot.	Hypothetical protein*	897349	898233	0.7	0.000155	1438	1343	1044	1146	1423	926	2086	1887
TPANIC_0830	truA	Translation; tRNA modification	898230	899015	-0.08	0.589	545	635	719	617	652	696	613	601
TPANIC_0831	argS	Translation; Amino acyl tRNA synthetases	899083	900852	-0.9	1.13e-11	1120	956	1163	1144	934	1061	604	535
TPANIC_0832	GerMN domain-containing prot.	Hypothetical protein*	900875	901690	-0.24	0.167	311	266	282	265	220	280	219	242
TPANIC_0833	hypothetical protein	Hypothetical protein*	901757	902479	-1.08	2.11e-25	1098	1150	1036	1162	1088	1095	546	498
TPANIC_0834	tyrS	Translation; Amino acyl tRNA synthetases	902536	903786	0.3	0.112	865	1386	1324	1217	1204	1112	1527	1384
TPANIC_0835	troB	Other categories; Other	903873	906677	-0.69	4.15e-13	2997	2930	2790	3152	2870	2813	1742	1887
TPANIC_0836	hypothetical protein	Hypothetical protein*	906818	907642	-0.34	0.112	158	192	204	148	200	211	160	131
TPANIC_0837	thrS	Translation; Amino acyl tRNA synthetases	907790	909568	-0.27	0.12	5360	4254	3989	4328	4234	3814	3045	4120
TPANIC_0838	ABC-F family ATP-binding cassette	Transport and binding proteins; Unknown substrate	909617	911272	-0.38	0.0416	1368	2007	1340	1362	1684	1438	1133	1230
TPANIC_0839	DUF4097 family beta strand repeat prot.	Hypothetical protein*	911356	912363	0.11	0.635	294	248	281	283	183	259	253	307
TPANIC_0840	MFS transporter	Cell membrane*	912468	914717	-1.12	5.67e-20	834	744	924	784	833	854	394	368
TPANIC_0841	htrA2	Translation; Degradation of proteins, peptides, glycopeptides	914779	916353	-1.16	7.09e-25	948	1010	1116	970	943	1007	434	460
TPANIC_RS05360	hypothetical protein	Hypothetical protein*	916315	916551	-0.27	0.207	107	127	125	123	121	119	90	112
TPANIC_0842	map	Translation; Protein modification	916548	917315	-0.58	0.000113	269	272	269	279	325	269	181	196
TPANIC_0843	J domain-containing prot.	Cellular processes; Chaperones	917439	918263	0.04	0.812	444	436	377	393	496	412	441	434
TPANIC_0844	gap	Energy metabolism; Glycolysis/gluconeogenesis	918356	919408	0.56	0.00138	13526	15288	10768	14627	17050	13423	22592	18894
TPANIC_0845	DUF188 domain-containing prot.	Other categories; Unknown	919463	920053	-0.57	0.00293	473	309	353	389	444	349	247	276
TPANIC_0846	zapA	Cell division*	920034	920360	-0.14	0.64	81	133	109	112	168	117	103	115
TPANIC_0847	hypothetical protein	Hypothetical protein*	920360	920695	-0.27	0.272	218	262	222	250	253	293	261	147
TPANIC_0848	rplT	Translation; Ribosomal proteins: synthesis and modification	920689	921057	-0.15	0.598	372	357	346	375	447	359	457	217
TPANIC_0849	rpmI	Translation; Ribosomal proteins: synthesis and modification	921090	921290	0.12	0.725	107	80	80	140	92	78	134	73
TPANIC_0850	infC	Translation; Translation factors	921343	921882	0.16	0.315	501	459	482	504	501	517	623	472
TPANIC_0851	DUF4954 family prot.	Hypothetical protein*	922045	924219	-0.33	0.0757	2738	4075	3576	3406	3816	3626	3251	2387
TPANIC_0852	lgt	Cellular processes; Protein and peptide secretion	924248	925246	-0.63	0.00936	180	157	293	222	238	233	134	153
TPANIC_0853	fleN2	Other categories; Unknown	925397	926533	-0.23	0.511	119	80	201	134	111	174	132	99
TPANIC_0854	SpoIIE family prot. phosphastase	Hypothetical protein*	926588	931189	-0.52	0.0163	1438	1509	2589	1960	1743	2040	1315	1300
TPANIC_0855	hypothetical protein	Hypothetical protein*	931186	934569	0.02	0.909	3694	3735	3353	3604	4263	3930	4105	3511
TPANIC_0856	UPF0164 family prot.	Hypothetical protein*	934725	935909	1.89	5.13e-27	1281	1312	1111	1228	1412	1312	3579	5865
TPANIC_0858	UPF0164 family prot.	Hypothetical protein	936011	937237	0.82	6.63e-05	6851	7233	4366	6542	7296	4987	10333	11584
TPANIC_0859	UPF0164 family prot.	Hypothetical protein*	937319	938803	0.66	0.000221	2321	2388	2113	2170	2461	2303	2733	4518
TPANIC_0861	glmS	Cell envelope; Biosynthesis of murein sacculus and peptidoglycan	938878	940785	-0.06	0.656	1044	1194	988	1096	1065	954	950	1074
TPANIC_0862	fklB	Translation; Protein modification	941022	941816	-0.05	0.934	1935	1159	2873	2815	1308	2477	2034	2023
TPANIC_0863	nifS	Other categories; Other	941951	943234	0.18	0.255	1038	1336	1090	1197	1418	1235	1335	1425
TPANIC_0864	M23 family metallopeptidase	Hypothetical protein*	943293	944933	-0.53	6.21e-05	444	444	458	400	424	435	278	327
TPANIC_0865	UPF0164 family prot.	Hypothetical protein*	944967	946406	0.17	0.286	621	553	509	587	623	638	718	596
TPANIC_0866	ATP-binding prot.	ATP binding*	946494	948425	-0.02	0.916	369	478	380	385	375	443	386	414
TPANIC_0867	hypothetical protein	Hypothetical protein*	948400	948585	0.77	0.886	0	0	0	0	0	0	1	0
TPANIC_RS04280	hypothetical protein	Hypothetical protein*	948564	948764	-0.34	0.337	55	33	65	63	55	66	36	55
TPANIC_0868	flaB2	Cell envelope; Surface structures	948754	949614	0.12	0.356	7709	7065	6210	7615	7034	6812	7768	7554
TPANIC_0869	hypothetical protein	Hypothetical protein*	949629	949865	1.64	6.1e-12	105	80	52	69	75	67	237	228
TPANIC_0870	flaB3	Cell envelope; Surface structures	949893	950750	1.09	4.15e-13	8240	7919	5864	7119	7739	6132	15278	15297
TPANIC_0872	fliD	Cell envelope; Surface structures	951048	953216	0.02	0.933	4038	4341	3026	3963	4231	3683	4396	3455
TPANIC_0873	hypothetical protein	Hypothetical protein*	953228	953830	-0.12	0.55	234	251	294	238	200	257	225	230
TPANIC_0874	hypothetical protein	Hypothetical protein*	953827	954102	-0.3	0.605	21	16	40	20	14	38	14	27
TPANIC_0875	tsaE	ATP, metal ion binding*	954142	954549	-0.25	0.24	217	186	164	183	145	156	154	140
TPANIC_0876	tsaB	ATP, metal ion binding*	954596	955261	-0.81	2.07e-09	601	517	523	564	554	593	348	285
TPANIC_0877	HD-GYP domain-containing prot.	Hypothetical protein*	955266	956363	-0.68	4.2e-05	271	245	290	277	227	266	151	182
TPANIC_0878	DUF4340 domain-containing prot.	Hypothetical protein*	956376	957326	-0.38	0.125	127	104	175	132	114	134	93	111
TPANIC_0879	GldG family prot.	Transmembrane transport*	957332	958813	-0.72	0.0717	94	71	178	69	89	134	49	82
TPANIC_0880	membrane prot.	Other categories; Unknown	958810	959535	-0.43	0.385	34	33	63	15	43	45	27	32
TPANIC_0881	natA	Transport and binding proteins; Unknown substrate	959525	960331	-0.38	0.234	110	78	133	86	61	112	71	80
TPANIC_0882	HEAT repeat domain-containing prot.	Hypothetical protein*	960410	961912	0.07	0.856	106	107	190	99	84	92	106	133
TPANIC_0883	LptF/LptG family permease	Transmembrane transport*	961878	962996	-0.34	0.465	21	28	44	24	35	20	19	27
TPANIC_0884	LptF/LptG family permease	Transmembrane transport*	962993	964090	0.34	0.0425	523	389	442	512	386	443	588	545
TPANIC_0885	dut	Purines, pyrimidines, nucleosides, nucleotides; 2'-Deoxyribonucleotide metabolism	964111	964551	0.07	0.833	53	69	67	65	53	61	50	82
TPANIC_0886	pnp	Transcription; Degradation of DNA	964548	966656	0.55	2.51e-05	2178	1932	1673	1780	1945	1739	2612	2884
TPANIC_0887	rpsO	Translation; Ribosomal proteins: synthesis and modification	966804	967073	1.22	0.000145	484	285	181	279	333	192	585	778
TPANIC_0888	ribF	Biosyn of cofactors/prosthetic groups/carriers; Riboflavin	967089	967916	0.65	0.0032	255	266	205	206	264	202	285	449
TPANIC_0889	truB	Translation; tRNA modification	967920	969020	-0.27	0.159	240	265	277	262	270	365	237	225
TPANIC_0890	rbfA	Translation; Other	968998	969378	0.31	0.343	41	38	52	35	40	34	47	53
TPANIC_0891	infB	Translation; Translation factors	969375	972071	0.11	0.348	1810	1692	1553	1692	1630	1628	1738	1856
TPANIC_0892	nusA	Transcription; Transcription factors	972079	973536	0.11	0.371	1080	1071	1085	997	1101	1034	1231	1053
TPANIC_0893	rimP	Ribosome assembly*	973586	974056	0.08	0.621	557	539	474	441	595	474	535	553
TPANIC_0894	NYN domain-containing prot.	Hypothetical protein*	974230	975252	-0.31	0.00632	736	746	713	759	792	774	582	639
TPANIC_0895	DIF302 domain-containing prot.	Hypothetical protein*	975259	975765	0.11	0.455	392	436	381	381	443	399	409	470
TPANIC_0898	recB	DNA metabolism; Degradation of DNA	977438	981157	0.25	0.17	1159	1335	1372	1396	1534	1316	1305	1906
TPANIC_0899	addB	ATP, metal ion binding*	981154	984114	-0.41	0.0043	468	559	612	516	568	575	431	392
TPANIC_0901	norM	Transmembrane transport*	984153	985565	-0.97	1.38e-05	155	177	237	170	185	209	110	79
TPANIC_0902	alpha/beta fold hydrolase	Fatty acid and phospholipid metabolism; Degradation	985606	986487	-1.16	1.17e-14	852	721	642	692	665	696	286	353
TPANIC_0903	murD	Cell envelope; Biosynthesis of murein sacculus and peptidoglycan	986489	988087	-0.42	0.000417	528	549	581	520	539	520	385	422
TPANIC_0904	hypothetical protein	Hypothetical protein*	988080	988331	-1.04	0.449	5	0	7	5	2	9	4	0
TPANIC_0905	rpsP	Translation; Ribosomal proteins: synthesis and modification	988294	988665	-0.08	0.733	159	153	224	166	151	189	158	173
TPANIC_0906	KH domain-containing prot.	Hypothetical protein*	988674	988916	-0.31	0.395	51	53	62	77	40	37	49	36
TPANIC_0907	rimM	Ribosome binding*	988967	989503	0.49	0.0173	246	218	191	309	240	222	370	292
TPANIC_0908	trmD	Translation; tRNA modification	989500	990252	0.07	0.702	612	531	409	540	513	478	543	536
TPANIC_0909	rplS	Translation; Ribosomal proteins: synthesis and modification	990224	990595	0.1	0.737	430	425	226	450	408	399	352	482
TPANIC_0910	hypothetical protein	Hypothetical protein*	990592	991512	-0.37	0.0211	1991	2806	2120	2205	2650	2359	1909	1733
TPANIC_0911	FlhB-like flagellar synthesis prot.	Cell membrane*	991534	991785	0.14	0.517	402	306	285	365	359	286	313	427
TPANIC_0912	HD-GYP domain-containing prot.	Hypothetical protein*	991870	993120	-0.56	1.26e-06	1877	1903	1574	1847	1855	1665	1243	1172
TPANIC_0913	YraN family prot.	Transcription regulation*	993104	993484	0.3	0.271	98	117	91	139	90	149	121	162
TPANIC_0914	hypothetical protein	Hypothetical protein*	993656	994042	-0.58	0.00042	210	222	213	251	198	207	151	137
TPANIC_RS04495	hypothetical protein	Hypothetical protein*	993481	993663	-0.04	0.976	1	4	6	7	9	1	5	4
TPANIC_0915	tetratricopeptide repeat prot.	Hypothetical protein*	994116	995450	-0.38	0.00586	2917	3386	3952	3729	3355	3660	2770	2618
TPANIC_0917	mgtE	Transport and binding proteins; Cations	995619	996968	-0.72	9.79e-09	617	611	622	644	516	589	370	359
TPANIC_0918	membrane prot.	Cell membrane*	996983	997756	-0.94	4.3e-11	1757	2049	1698	1785	1859	1804	800	1106
TPANIC_0919	trxA	Energy metabolism; Electron transport	997782	998099	1.22	9.54e-37	1484	1371	1571	1490	1383	1515	3510	3323
TPANIC_0920	tetratricopeptide repeat prot.	Hypothetical protein*	998328	1000751	0.32	0.00095	3047	3265	2886	3145	3282	3041	3991	3779
TPANIC_0921	ndh	Energy metabolism; Aerobic	1000859	1002196	0.19	0.21	990	899	865	906	931	892	891	1203
TPANIC_0921a	NTP transferase domain-containing prot.	Hypothetical protein*	1002269	1003321	0.44	0.0352	1642	1885	1226	1522	2149	1428	2087	2366
TPANIC_0923	PEGA domain-containing prot.	Hypothetical protein*	1003265	1004287	-0.3	0.145	176	202	218	140	192	173	150	148
TPANIC_t0041	tRNA-Ala	tRNA*	1004439	1004511	0.1	0.728	143	110	101	136	128	111	99	165
TPANIC_0924	tex	Transcription; Other	1004611	1006947	-0.21	0.18	2650	2895	2217	2913	3169	2956	2328	2507
TPANIC_t0042	tRNA-Thr	tRNA*	1007049	1007121	-0.5	0.239	88	39	48	36	50	34	32	38
TPANIC_0925	flavodoxin	Energy metabolism; Electron transport	1007314	1007754	0.79	2.73e-08	1587	1294	1241	1619	1378	1319	2256	2598
TPANIC_0926	lepB2	Cellular processes; Protein and peptide secretion	1007905	1009740	0.28	0.0084	892	963	872	935	977	957	1151	1107
TPANIC_RS04570	hypothetical protein	Hypothetical protein*	1009839	1010126	-0.3	0.147	328	314	274	339	272	212	247	222
TPANIC_0928	hypothetical protein	Hypothetical protein	1010221	1011744	-0.35	0.0117	7386	6565	5726	7501	7159	6090	5214	5362
TPANIC_0930	DUF115 domain-containing prot.	Hypothetical protein*	1011768	1013489	-0.94	6.04e-13	971	1217	1066	942	1126	1034	534	573
TPANIC_0931	hypothetical protein	Hypothetical protein*	1013573	1015003	-0.53	0.012	412	458	576	421	368	416	361	247
TPANIC_0933	murE	Cell envelope; Biosynthesis of murein sacculus and peptidoglycan	1015115	1016737	-0.37	0.031	271	281	338	331	244	309	233	223
TPANIC_RS05375	hypothetical protein	Hypothetical protein*	1016652	1016876	-0.99	0.0222	24	18	39	28	31	32	15	13
TPANIC_0934	dicarboxylate/amino acid:cation symporter	Transport and binding proteins; Amino acids, peptides, amines	1016873	1018096	-0.9	6.65e-09	543	533	536	577	569	579	247	356
TPANIC_0935	alpha/beta hydrolase	Cellular processes; Toxin production and resistance	1018089	1019027	0.91	1.28e-08	790	975	690	750	884	872	1725	1372
TPANIC_t0043	tRNA-Val	tRNA*	1019138	1019211	-0.91	0.0178	49	39	47	39	27	28	24	16
TPANIC_0936	HlyC/CorC family transporter	Cellular processes; Toxin production and resistance	1019221	1020294	-0.23	0.175	271	253	336	275	298	289	242	250
TPANIC_0937	metallophosphoesterase	Hypothetical protein*	1020466	1021101	0.75	1.05e-11	647	726	620	665	725	668	1119	1146
TPANIC_0938	hypothetical protein	Hypothetical protein*	1021098	1021928	-0.05	0.854	119	134	138	92	113	153	111	132
TPANIC_0939	nifJ	Energy metabolism; Electron transport	1021993	1025547	1.42	7.12e-33	7142	7332	6286	7179	7551	6764	16766	20936
TPANIC_0941	hypothetical protein	Hypothetical protein*	1025742	1026260	1.49	4.22e-19	391	295	293	271	273	277	778	913
TPANIC_0942	hypothetical protein	Hypothetical protein*	1026337	1026801	0.21	0.458	139	117	95	144	127	141	113	184
TPANIC_0943	fliS	Cell envelope; Surface structures	1026807	1027253	-0.61	0.0166	89	65	88	77	75	83	59	44
TPANIC_0944	hypothetical protein	Hypothetical protein*	1027302	1028474	-0.59	0.00239	193	206	268	187	188	214	145	132
TPANIC_0945	rpe	Energy metabolism; Pentose phosphate pathway	1028645	1029301	-0.6	0.00208	180	181	214	160	230	208	138	119
TPANIC_0946	gidB	DNA metabolism; DNA replication, recombination, repair	1029453	1030121	0.1	0.615	766	1015	875	867	1128	965	1137	864
TPANIC_0947	peptidlyprolyl isomerase	Translation; Protein modification	1030166	1030813	0.03	0.905	279	208	284	222	290	260	235	293
TPANIC_0948	jag	Other categories; Unknown	1030810	1031505	-0.27	0.159	155	163	201	207	189	173	157	140
TPANIC_0949	oxaA	Cell envelope; Other	1031521	1033389	-0.28	0.0416	632	779	677	668	633	636	580	524
TPANIC_0949a	yidC	Protein transport*	1033389	1033673	-0.23	0.612	38	20	28	37	20	21	24	23
TPANIC_0950a	rnpA	tRNA binding*	1033677	1034078	-0.47	0.117	62	64	57	41	44	57	41	36
TPANIC_0951	rpmH	Translation; Ribosomal proteins: synthesis and modification	1034084	1034239	-1.06	0.00796	24	25	31	29	26	33	13	15
TPANIC_0952	alpha/beta fold hydrolase	Fatty acid and phospholipid metabolism; Degradation	1034359	1035396	-0.17	0.341	426	370	321	369	334	309	304	330
TPANIC_0953	traB	Purines, pyrimidines, nucleosides, nucleotides; Regulatory functions	1035478	1036656	0.18	0.261	377	352	448	351	391	354	432	425
TPANIC_0954	tetratricopeptide repeat prot.	Hypothetical protein*	1036755	1038191	-0.06	0.789	1046	788	701	780	856	718	720	851
TPANIC_RS04705	hypothetical protein	Hypothetical protein*	1038341	1038634	0.96	1.41e-15	1301	1192	1051	1200	1348	1254	2282	2482
TPANIC_0956	TRAP transporter TatT component family prot.	Transport and binding proteins; lipids	1038631	1039602	0.74	0.0025	2719	3378	2519	2990	3062	2886	6716	3060
TPANIC_0957	dctP	Other categories; Unknown	1039693	1040721	-0.05	0.863	2568	3706	3083	3165	3302	3028	4102	1963
TPANIC_0958	dctM	Transport and binding proteins; Carbohydrates, organic alcohols, acids	1040753	1042651	-0.12	0.279	917	1001	999	955	986	889	881	877
TPANIC_0959	flgJ	Cell envelope; Surface structures	1042720	1043109	0.07	0.784	1533	965	832	1007	998	817	997	1164
TPANIC_0960	flgG1	Cell envelope; Surface structures	1043121	1043915	-0.27	0.0831	735	671	703	699	598	657	492	641
TPANIC_0961	flgG2	Cell envelope; Surface structures	1043991	1044806	-0.13	0.459	426	376	443	468	412	377	426	331
TPANIC_0962	ABC transporter permease	Cell membrane*	1044892	1046124	-0.01	0.962	295	275	353	293	287	332	302	308
TPANIC_0963	ABC transporter permease	Cell membrane*	1046235	1047464	-0.1	0.621	202	212	278	219	220	251	220	210
TPANIC_0964	ABC transporter ATP-binding prot.	Transport and binding proteins; Unknown substrate	1047454	1048161	0.79	6.28e-05	294	295	231	315	310	281	394	605
TPANIC_0965	macA	Cell envelope; Other	1048161	1049123	1.11	8.26e-17	1232	1170	986	1054	1087	946	2166	2501
TPANIC_0966	hypothetical protein	Hypothetical protein*	1049148	1050782	0.19	0.188	2685	3272	2861	2924	3506	3312	3587	3446
TPANIC_0967	hypothetical protein	Hypothetical protein*	1050829	1052382	0.96	1.98e-08	3319	2720	3009	3010	2688	2978	4445	7036
TPANIC_0968	hypothetical protein	Hypothetical protein*	1052379	1054001	0.88	1.67e-09	1599	1456	1253	1454	1267	1285	2239	2878
TPANIC_0969	hypothetical protein	Hypothetical protein*	1053998	1055572	0.3	0.00554	971	991	976	983	985	984	1117	1308
TPANIC_0971	tpd	Cell envelope; Other	1055752	1056366	1.38	9.24e-12	1355	1135	919	1026	1018	936	2111	3456
TPANIC_0972	ftr1	Fe transmembrane transport*	1056522	1057868	0.44	0.00275	1223	1351	1281	1184	1186	1261	1419	1983
TPANIC_0973	pheS	Translation; Amino acyl tRNA synthetases	1057956	1059617	0.81	1.12e-08	6855	9046	6616	7533	8575	7578	13947	13037
TPANIC_0974	flgM	Cell envelope; Surface structures*	1059669	1059950	0.73	8.87e-10	5575	5260	4781	5763	4808	4870	8019	9111
TPANIC_0975	rRNA small subunit methyltransferase I	Ribosome assembly*	1060002	1060826	0.05	0.817	198	260	216	164	180	217	195	235
TPANIC_0976	hypothetical protein	Hypothetical protein*	1060873	1062252	-0.15	0.269	1117	1335	1118	1252	1152	1304	1050	1142
TPANIC_0977	nif3	Transcription factor binding*	1062239	1063099	-0.25	0.078	352	414	353	393	383	397	310	334
TPANIC_0978	lspA	Cellular processes; Protein and peptide secretion	1063096	1063689	0.2	0.284	706	627	474	604	632	516	645	717
TPANIC_0979	tatD1	Hypothetical protein*	1063859	1064632	0.53	0.000488	732	922	748	820	983	806	1297	1110
TPANIC_0980	dus	Purines, pyrimidines, nucleosides, nucleotides; Regulatory functions	1064640	1065662	0.2	0.332	488	658	475	500	702	605	687	619
TPANIC_RS05385	hypothetical protein	Hypothetical protein*	1065584	1065820	-1.18	0.00839	51	48	69	33	37	62	32	10
TPANIC_0981	GGDEF domain-containing prot.	Purines, pyrimidines, nucleosides, nucleotides; Regulatory functions	1065722	1066885	0.12	0.405	620	726	712	754	691	616	783	706
TPANIC_0982	rhomboid family intramembrane serine protease	Energy metabolism; Anaerobic	1066901	1067527	0.14	0.47	271	293	277	270	304	257	361	248
TPANIC_0983	hypothetical protein	Hypothetical protein*	1067517	1068233	-0.04	0.857	276	225	182	212	238	255	234	214
TPANIC_0984	htpG	Cellular processes; Chaperones	1068257	1070176	0.74	9.62e-10	1223	1100	1227	1240	1146	1265	2220	1788
TPANIC_RS05390	hypothetical protein	Hypothetical protein*	1070146	1070460	-1.06	0.00688	32	35	57	32	44	47	24	14
TPANIC_0985	aspS	Translation; Amino acyl tRNA synthetases	1070359	1072128	1.01	7.75e-24	2569	2845	2369	2627	2683	2675	5092	5485
TPANIC_0986	DMT family transporter	Cell membrane*	1072184	1073068	0.2	0.265	989	1227	1006	899	1264	1023	1341	1106
TPANIC_RS04860	hypothetical protein	Hypothetical protein*	1073114	1073536	-0.8	0.000158	143	177	141	174	124	149	95	76
TPANIC_RS04865	MarC family prot.	Hypothetical protein*	1073588	1074187	-0.58	0.00685	1533	1989	1762	1912	1761	1901	1570	851
TPANIC_0989	glycogen-binding domain-containing prot.	Other categories; Unknown	1074223	1075095	0.08	0.71	1111	1160	755	1070	1140	907	1079	1077
TPANIC_0990	tetratricopeptide repeat prot.	Hypothetical protein*	1075142	1078243	-0.39	0.00115	4457	4918	4050	4897	4886	4544	3733	3342
TPANIC_0991	rubredoxin	Energy metabolism; Electron transport	1078307	1078465	1.31	4.34e-11	192	207	131	204	160	153	392	477
TPANIC_0992	hypothetical protein	Hypothetical protein*	1078498	1078785	0.97	1.75e-11	897	819	644	807	725	772	1413	1633
TPANIC_0993	rlpA	Cell envelope; Lipoproteins	1078854	1079879	-0.72	1.46e-07	2098	1704	1582	1955	1743	1650	1126	1039
TPANIC_t0044	tRNA-Leu	tRNA*	1079997	1080082	-1.22	0.000898	59	46	74	39	58	44	29	15
TPANIC_0994	tatD2	Hypothetical protein*	1080133	1081044	0.66	1e-06	842	880	706	804	899	727	1346	1208
TPANIC_0995	cyclic nucleotide-binding domain-containing prot.	Purines, pyrimidines, nucleosides, nucleotides; Regulatory functions	1081126	1082460	0.13	0.312	733	720	676	786	650	694	804	748
TPANIC_0996	hypothetical protein	Hypothetical protein*	1082490	1084106	0.2	0.227	1252	1070	1002	1113	1090	1116	1065	1490
TPANIC_t0045	tRNA-Ala	tRNA*	1084130	1084203	0.78	0.55	1	1	1	4	9	1	7	2
TPANIC_0997	sppA	Translation; Degradation of proteins, peptides, glycopeptides	1084263	1086059	-0.25	0.192	303	319	440	311	351	380	304	286
TPANIC_0998	alsT2	Transport and binding proteins; Amino acids, peptides, amines	1086093	1087481	-0.36	0.0894	216	268	363	283	252	285	225	208
TPANIC_0999	ftsK	Cellular processes; Cell division	1087667	1090066	0.19	0.238	4557	5233	3686	4337	5077	4340	5192	5141
TPANIC_1000	hypothetical protein	Hypothetical protein*	1090244	1090915	0.4	0.000563	1072	944	917	943	940	913	1322	1193
TPANIC_1001	hypothetical protein	Hypothetical protein*	1091055	1092236	0.23	0.17	839	756	850	850	725	666	1027	798
TPANIC_1002	DUF2259 domain-containing prot.	Hypothetical protein*	1092250	1093005	-0.18	0.396	223	218	272	208	255	227	238	172
TPANIC_1003	hypothetical protein	Hypothetical protein*	1093113	1094150	-0.21	0.302	1560	2181	1738	1768	2189	1849	1926	1322
TPANIC_1004	recR	DNA metabolism; DNA replication, recombination, repair	1094173	1094778	0.31	0.129	666	769	524	743	727	720	1008	697
TPANIC_1005	dnaZX2	DNA metabolism; DNA replication, recombination, repair	1094852	1096570	0.12	0.466	430	411	516	434	408	484	510	459
TPANIC_1006	gyrB	DNA metabolism; DNA replication, recombination, repair	1096629	1098542	0.45	0.0163	505	403	623	517	412	436	668	654
TPANIC_1007	thyX	Other categories; Unknown	1098651	1099568	-0.25	0.234	198	187	207	154	157	227	162	156
TPANIC_1008	nrdA	Purines, pyrimidines, nucleosides, nucleotides; 2'-Deoxyribonucleotide metabolism	1099611	1102148	-0.17	0.21	759	803	904	735	838	773	682	747
TPANIC_1009	gpsA	Energy metabolism; Aerobic	1102275	1103345	-0.92	7.52e-10	377	479	474	425	462	489	253	220
TPANIC_1010	ndk	Purines, pyrimidines, nucleosides, nucleotides; Nucleotide and nucleoside interconversions	1103442	1103891	-1.36	5.57e-12	297	290	300	343	319	336	150	88
TPANIC_1011	pth	Translation; tRNA modification	1104017	1104625	-0.15	0.579	103	113	169	118	101	136	120	101
TPANIC_1012	sigA	Transcription; DNA-dependent RNA polymerase	1104660	1105595	-0.1	0.563	250	261	303	246	266	291	270	229
TPANIC_1013	groES	Cellular processes; Chaperones	1105800	1106066	0.36	0.00239	4485	5055	3951	4456	4758	4722	5726	6025
TPANIC_1014	hypothetical protein	Hypothetical protein*	1106077	1108011	-0.22	0.0939	726	628	786	727	743	748	643	603
TPANIC_1015	nusB	Transcription; Transcription factors	1107977	1108402	0.11	0.725	84	65	60	77	70	48	80	64
TPANIC_1016	surA	Peptide binding*	1108399	1109484	-0.4	0.00334	570	724	637	692	589	652	491	484
TPANIC_1017	alaS	Translation; Amino acyl tRNA synthetases	1109557	1111374	0.46	0.00134	604	493	584	460	571	523	766	718
TPANIC_RS05025	hypothetical protein	Hypothetical protein*	1111419	1111610	-0.66	0.403	21	4	32	16	5	21	9	13
TPANIC_1018	rny	RNA binding*	1111546	1113060	0.49	5.97e-08	1554	1454	1481	1526	1496	1553	2049	2187
TPANIC_1019	gatC	Translation; tRNA modification	1113082	1113525	0.61	4.41e-05	291	362	303	345	333	294	525	450
TPANIC_1020	gatA	Translation; tRNA modification	1113526	1115046	0.2	0.164	992	1274	1046	1116	1244	1068	1345	1233
TPANIC_1021	gatB	Translation; tRNA modification	1115039	1116568	0.34	0.00636	1422	1516	1233	1351	1337	1366	1604	1869
TPANIC_1022	sms	DNA metabolism; DNA replication, recombination, repair	1116664	1118031	-0.67	1.97e-05	581	598	588	584	556	542	298	431
TPANIC_1023	recX	DNA metabolism; DNA replication, recombination, repair	1118078	1118746	-0.5	0.00345	245	212	218	190	201	207	141	162
TPANIC_1024	rpsI	Translation; Ribosomal proteins: synthesis and modification	1118700	1119089	-0.09	0.732	170	130	144	115	136	161	111	162
TPANIC_1025	rplM	Translation; Ribosomal proteins: synthesis and modification	1119105	1119533	-0.02	0.905	581	524	540	545	568	547	528	564
TPANIC_RS05395	hypothetical protein	Hypothetical protein*	1119486	1119908	0.01	0.981	206	268	229	243	226	294	243	248
TPANIC_RS05400	hypothetical protein	Hypothetical protein*	1119824	1120006	-0.04	0.916	31	38	43	33	60	37	39	38
TPANIC_1026	M3 family oligoendopeptidase	Translation; Degradation of proteins, peptides, glycopeptides	1119966	1121735	-0.29	0.0478	1931	2556	2199	2198	2628	2452	1970	1824
TPANIC_1027	udp	Purines, pyrimidines, nucleosides, nucleotides; Salvage of nucleosides, nucleotides	1121857	1122633	-0.38	0.0043	1209	1336	1143	1193	1291	1300	846	1071
TPANIC_1028	uvrD	DNA metabolism; DNA replication, recombination, repair	1122649	1124661	0.51	1.44e-05	945	1072	1036	1030	1107	1182	1560	1460
TPANIC_1029	DbpA RNA binding domain-containing prot.	Translation: rRNA processing*	1124744	1125430	1.1	3.21e-07	3706	2345	2060	2714	2624	2303	4725	6573
TPANIC_1031	tprL	Other categories; Unknown	1125976	1127520	-0.01	0.978	811	1027	861	776	966	931	720	1068
TPANIC_1032	NusG domain II-containing prot.	Hypothetical protein*	1127588	1128022	1.35	7.24e-11	1436	1199	987	1072	1566	1733	3545	3230
TPANIC_1033	patatin-like phospholipase family prot.	Hypothetical protein*	1128034	1128969	0.83	1.36e-06	546	489	347	453	525	463	806	870
TPANIC_1034	Na:Ca antiporter	Membrane component*	1129043	1130068	0.65	6.97e-08	1409	1454	1216	1527	1497	1374	2099	2321
TPANIC_1035	valS	Translation; Amino acyl tRNA synthetases	1130065	1132935	0.17	0.157	1681	1826	1756	1664	1926	1965	2007	2039
TPANIC_1036	zntA	Transport and binding proteins; Cations	1133088	1135466	0.77	6.65e-09	1456	1881	1651	1573	1873	1741	3102	2695
TPANIC_1037	hlyIII	Cellular processes; Toxin production and resistance	1135556	1136272	-0.09	0.669	597	702	518	522	652	530	646	451
TPANIC_1038	tpF1	Transport and binding proteins; Cations	1136431	1136964	-0.79	0.000993	840	640	645	722	597	638	520	262
TPANIC_1039	apt	Purines, pyrimidines, nucleosides, nucleotides; Salvage of nucleosides, nucleotides	1137191	1137763	-0.25	0.137	744	642	625	693	763	608	489	655
TPANIC_1040	lysS2	Translation; Amino acyl tRNA synthetases	1137786	1138841	-0.2	0.372	199	211	325	263	252	262	225	213
TPANIC_1041	clpP2	Translation; Degradation of proteins, peptides, glycopeptides	1138841	1139440	0.65	0.00236	161	114	196	139	169	145	254	229
TPANIC_r0001	16S rRNA	Ribosome*	231242	232807	1.57	0.000173	3441000	2322025	1465154	1992725	2345198	1482863	5260558	7654675
TPANIC_r0002	23S rRNA	Ribosome*	233095	236053	0.81	3.42e-05	906161	698655	677259	825568	684531	723382	992774	1645715
TPANIC_r0003	5S rRNA	Ribosome*	236100	236210	-0.61	0.000387	235	225	225	270	238	241	175	135
TPANIC_r0004	16S rRNA	Ribosome*	279677	281242	1.56	0.00018	3472116	2338165	1478776	2010694	2370664	1502433	5283009	7693140
TPANIC_r0005	23S rRNA	Ribosome*	281540	284498	0.81	3.23e-05	907055	701529	676155	826984	686897	720479	995496	1649076
TPANIC_r0006	5S rRNA	Ribosome*	284545	284655	-0.8	9.26e-05	120	134	123	143	130	106	69	77
Reference:
1. Šmajs D, McKevitt M, Howell JK, Norris SJ, Cai WW, Palzkill T, et al. Transcriptome of Treponema pallidum: gene expression profile during experimental rabbit infection. J Bacteriol. 2005;187(5):1866-74. PubMed PMID: 15716460.
